# Supplementary material for: Genome of the Parasitoid Wasp Diachasma alloeum, an Emerging Model for Ecological Speciation and Transitions to Asexual Reproduction
Source: Genome Biol Evol. 2019 Sep 25;11(10):2767–73. doi: 10.1093/gbe/evz205 (PMC6781843; doi:10.1093/gbe/evz205)
Supplement: evz205_Supplementary_Data [file evz205_supplementary_data.zip]

Archive with 5 entries (5 files):
- DA_genomepaper_Supplementary File S1.xlsx
- DA_genomepaper_Supplementary File S2.xlsx
- DA_genomepaper_Supplementary File S3_GBE.xlsx
- DA_genomepaper_Supplementary File S4_GBE.xlsx
- Diachasma_Genome_final_supp_v2.docx
