# Supplementary material for: Genome of the Parasitoid Wasp Diachasma alloeum, an Emerging Model for Ecological Speciation and Transitions to Asexual Reproduction
Source: Genome Biol Evol. 2019 Sep 25;11(10):2767–73. doi: 10.1093/gbe/evz205 (PMC6781843; doi:10.1093/gbe/evz205)
Supplement: evz205_Supplementary_Data [file evz205_supplementary_data.zip › DA_genomepaper_Supplementary File S4_GBE.xlsx]

## Sheet: DallOrs
Supplementary File S4. Summary of odorant receptors identified in D. alloeum.
gene name	protein sequence
DallOr1	MMKTKHQGLVADLMPNIRLMQISGHFMFNYYGEGKKLMHKVYCSVHLFLIILQFGLCGINLAMESGDVDDLTANTITVLFFLHSVVKVVYFAVRSKLFYRTLAIWNNPNSHPLFAESNARYHSIALTKMRRLLFCVGAATVLSVICWTGITFFEDPHKTITDPITNETSTIEIPRLMVRSFYPFDARHGVAHIAMLVFQFYWLMITMVDANSLDVLFCSWLLFACEQLQHLKAIMKPLMELSATLDTVVPNSSELFKAGSAHLRETNGTQPSATPQQGDNMLDLDLRGIYSNRQDFTATFRQAAGMQFNGGVGPNGLTKKQEMLVRSAIKYWVERHKHVVRLVTAIGDAYGVALLFHMLITTITLTLLAYQATKVNGVNVYAATTIGYLLYSLGQVFLF…
DallOr2	MESPAVPRGYKNTASEADINYVVKISRTLLTPIGIYPLHGSETAISDFLVAIQIIFVFSLMLFLLVPHLI FTYWDAEDLTKLMKIIAAQVFNSLALIKFWTMIINKKPLRWCLEELQDSWRSVSCEEDKEVMIKNAKTGR FLTVAYLSLSYGGALPYHIVMPLVAERIVKPDNTTQIPLPYPCDYVFFVPEDSPGYEMLFVTQIIISSLI LSTNCGIYSLIATYIVHACCLFEIVARHLDQVGTGEGEMAERLTAVIQRHIFAMKYALTLEKSLNIVFLS EMLGCTVIICFLEYGILLDFAEGNYLGMVTYVVLMTSILVNVFILSYIGDRLKEQSSKICEHTYDLEWHS LPKNIVNDLMFIMVRSNQPVTLTAGKLFDVSLAGFADVVKTSAA…
DallOr3	MAGRVRHARTPRRDQINNGNRVGSAFEADVDYAIGIIRWLLKPLGLWPKTANSTRSERLTAIFLMSVCTF LLGFLIVPGSLFAFVKIKNPAVRLKLTGPLSFCVMGIMKYYSLVVERRNIASCIQHMTADWQKAVSTHDR DIMLTYAQFGRYGATICTGFMYSGGLFYAVILPYVSAGARTEGNGTVRSLAYPSHYVLFDPQVSPAYEVV FSTHCCCAFVMHSITSATCSLAVVFAMHACGQLEILIVWLNDLVDGSGQAEDRLSEVVEQHVRTLSFIIR AEGVLREICLVEICGCTLNICFIGYYLMMEWAQADAVGITTYTILLISFVFNIFLFCYVGELLTEECKKV GETTYMMEWYRLPDKKALGLTLVISTAQHPVTITAGGMIALSLS…
DallOr4	MRDEFAVLGAVPAHSERSKDDMKYSTELNRWFLTPIGIWPTRSDTHIIEKILSEFLVFLSCFLICFQLVP CLLHTFIKEQNPKLKMKMIGPLSFGFMSISKYLFMVARKQEIGYCLEHIDVDWRRVAYLDDREIMLMNAK LGRFIAWLCAAFMYGGGLFYHTVMPFAAGSFVTPDNITIRPLVYAIYDPLFSAQTTPSYEIVFTIQCFSG FVVDTVTIGACSLAAVFVLHICGQLKIVRSRLESFVKGRIYERKNVEGRMAEIIELHLRALGFVVRVEGI LTEVCFIELVGCTMNICFLGYYFMTEFDQNAAIGTITYCILLVSFIFNIFIFCYIGETLTQQEDKVGRTA YMIKWYELPPKSARDLIFLLAMTKTPICITAGKMAELSFQSFSG…
DallOr5	MRDEFAVLGTVPAPSERSKDDMKYSTELNRWFLTPIGIWSTRSDAHIIEKILSELLVFLSCFLICFLLVP CGLHTFIKEQDPKLKMKMIGPLSFCLMSITKYLLLVARRREIRHCLEHIDIDWRRVRYLDDREIMMMNAK LGRFIACLCAVFMYGGGFFYHTIMPFAAGSFVTPDNITIRPLVYAIYDPLFSAQTTPAYEIVFTIQWFSG FVNYSVTIGACSLAAVFVLHICGQLKIVSSRLESFVKGRTDERKNVESRMAEIIELHLRALGFVVRVEGI LNEICLIEFVGCTMNICFLGYYFMTEFEQSAAIATVTYCVLLVSFTFNIFIFCYIGEMLTQQGDKVGRTA YMIKWYELPAKSARGLILLLAMTKNPASITAGKMAELSFRSFCG…
DallOr6	MKNQSPILGAIPAPSERSRRDFQRATNINRWLLTPLGIWLREIDIDVTEKVLSGLAVIVCYFLIFSLLIP CALHTFLVEKSARKQMKMIGPMSFCVMAIIKYFFMIMRREKIRVCFNHLDVDWRRVKSPQDREIMMSDAK IGRFIASLCATFTYSGGFFFRTILPFAVPRKVLPDNTTMRPLIYPVYRALFNSQKTPAYEIVFATQWVSG LVMYTITVATCSLAAVLTLHACGQLKIVMSRIDDFVGSSVDTEKMLTDRLGEIVELHHRALQLVVKIEGI LNEICFVEFIGCTMNICFLGYYTITELEQGKTSAIALVTYTFLMTSFTFNIFIFCYIGELLNQQGRKVGT TAYMIEWYELPGKSACGLILLLAMSNSPITITAGKMVELSYATF…
DallOr7	MRNESAVLGSVPPETSRSERDTKYGTNMGRWFLMTIGVWPLPADSHIMKKILCETWVVMCHVLIIFILVP AFLNTVLVQKDPRKQIRMIGPMIFCLTALTKYNFLVGHRPGISACVEHMNADFRRAKCEDDRTIVLNYAK TGRHIATVSTTLMYAAGFFYRTILPLTRPTIVTPNNLTVRPLTAPIYDPLFSAYTYRSWTIVFIGQWFSG YVMYTTAVGACNLAIVFVLHACGQLKLVMARLESCVEGNKHVPAGVEDRVAEIVELHVRSLCFAFRVESI LNKVCFAEVGGCTLVICFLGYYLITDVNSHETAISLLTYYVLIISFTFNIFIYCYIGEMLTQQGMKVGTV AYLIDWHKLPVSSAKGIMLIISMSGYPTSITAGRMMQLSYNSFL…
DallOr8	MTPEPWKQALQFPPIHQHEANINYELQYTRWLLTALGVWPMITNDVTRRAKISSILLVGLSLLAIAFILV PITVFMFVKMKTLRTRLGFIGPIGFRISNMCKIIMMMYRSGVIRECISQVKSDWSAVTIRDDEDAMVQSV ILGRSLTIVCGIFMLSGGVFFHIIMPLLKPRKVNAFNVTIRPHAYPGYDFFVDSQATPAYEIIFSAHFLC ATSGYVVVTASCNLAAVFVSHISGQVQVIKLKLARVQQDDGGKAGDLSRQIASIVKSHVRILKFSDKIKM VFREICLVEVVLSTIVICWLEFYCITEWKNSATISIVGYCVILGSFSFNVFIYCYIGQILTDQCESVGQM AYMIDWHRIPPRNVLSLSMIISMARYPRHITAGGMINLTIRSFG…
DallOr9	MARKPSKSPQRSPVHDRKANINYELQYTRWLLTVLGIWQLISNNVTRLTKVSSLFLIVLSIFAISFVLIP LVMFALTRVKTLRGRFTFIGPVGFRISNLLKLLTMAYRADVIKECIDQIKSDWLEVIIENEREAMLKSVE LGRSLTVICAVFMFSSGTFFHVGMPLLKPRKVNALNVTIRPHLYPGYDVFVDSQASPAYEIIFAAHCFCA AGGYTIVTAACNLAAVFVSHVSGQVEVIRLKLETLHGSGDREEADVSEQIASIVRCHVKILRFSGNIKTV LREICLVEILLSTVVICWLEFYCLTEWHNSETISIVTYFLLLISLTFNIFIYCYIGQILKDQCESVGLMT YLIDWHRIPRKNILSLAFTISMTHYPRTITAGGLMQLTIQSFGD…
DallOr10	MRLYGNNNMHHHVKTITNEHYHFDIRRSFRMTEWLLTPLGLWLLISKNPTRNNIYTSIALIGVCMTTLLW VIMPCTRHLAFLEKDRNIRVTKIGPVSYCYKSIMLYGAIILSTKRIKSCIEHIKSDWRELESEGDRQIMI NNLDFSRKITIICGIFMYSGGLSYHSVMQLWSGKRINGLNETLRPHVYPGYDDFVDSQATPAYELIFTGH FITALVACSITTASCNLTATFVGHALGQIQIVMTRIKKIVDENDERHSDPQQRIASVIRGHVSALRLTAE IEKVLRNVCLVEVFGSTFVMCSVEYYFIKELSNSDSIVLLTYVALFFSLSFNIFLFCQIGEILMEKCYGI GKLTYGIPWYKLPGKASLPLTLIIAISHCPRKLSAGGLLELSMN…
DallOr11	MSRKFSELSFPGKYQTYSHCELQYTQWLLTALGVWPMVSKNVTPKAKVSSFLSVCLILFAIAFTVVPCIM FVTLRMTSMRSRLVFFGPLGFRITNLLKYLFMIYRANILKVCVSRIEADWSAATEKDQVVMARSAELGRK LTRLCAFFMYGSGIFFHAMTFLRPRRVDAFNVTIRPHILPGYDLFVNPQVTPTYEIIFGINCLCGAAIYT IVIATCNLAAVFVGHVSGQVQVIRLKLLNLEEYEQNFEKNEDIRKDIAYIVRCHVKMLRYNVRDVLREIC LVEVVHSTTVICWLEFFVLTGWKNSEVIFIVTYFLLLVSLTFNIFMFCYIGEILKNQCASMGHMTYMINW HNMPKENISSLSLIIAMARYPCTITAGGMMELTIRSFGHVMKTS…
DallOr12	MPPASSKKIPKTPSSRKYSAHIEYELQYTRWILKSLGIWSMVSDNTTNSDRIASFFLIIFNLFAIAFILI PCSMHMLLREKNPRRRLLLIGPIGFRISNILKYFSIMFRVDVIKQCLNHVKNDWSDVASEDERKLVLKSV EVGRNLTRLCAIFMFSAGLFYHTVMPLLKKKRVNAFNVTIRPHVYPGYDFFVDSQASPTYEIIFGTHCVF AVAGYFMTVAACNLAATFVSHICGQVQIMNLKLQGLTGNEKSSVAEEIASVIKCHVKVLRLSRMIEKILR EICLVEVVASSLIICLLEYYCMTEWKNSETASLITYFMLLTSLTFNVFIFCYIGEILKDQCEVVAELTYM AEWYQISSKNALQLALIIAMARSPRKITAGGMMELTIQSFGAVI…
DallOr13S	MLPKGPDHELGSLPRWKYKTNGEHEFQYTRLLLTVLGIWPRVSTNATRTEKTCALLILGVFILALIVSVI PCVLFTSIKIKTMNERLVFLGPLGFHFTNPLKLIFIIHHTDVIRKCLIHMRADWRKAVTKEEQTVMLKSA NSRRSLTHLCALFMYNGGICFQAMTMFKPKETDEFNVTIRQHVLPRYDYFVDSQISPVFEIVYATHVLFL VFLYTIEIATCNLAAVFVGHICGQVQVMKVKLKILGQSENQGNSKGIDDLIASVIHCHVRVLILAGNTRK VLREICLVEVLYSTAVMCWLEFFCLKEWSDSEGLSLVTYFSLFVSLTFNIFILCYIGEILKNQCESVAEV TYKSDWCQIPPKKLSSFILIIAMARYPQSITAGGMIELTLRSFG…
DallOr14	MSVDKATSSSEEVKTIQLTRWLLISLGIWPFVTDNSTIIETFLGIGVQILSYGLLVFTIVPTTYHIFMRE QNLDAKITLIGPICFFTTNLLKYCAIVYHREDIKQCIKCVKTDWQRITNQMDRDIMMRNVSTGRNLTIFF AIFMYSGGMFYHTFMPFLVTSQVTNVRNTSTRPLVYAGYDLAFDPYVSPVYEIVFLSHCLTAMVVHTIVT VSCNLAASFVAHACGQIQIIISRLHSLIEDDLTQDSVCVHRKMASIIQCHAKVLRFTVGVEVILREICLI EVVASTFVICLLEYYILATWNGSEVIGILTYLVLLVALSVNVFIFCFIGEKLTQQCHEASKAIYMIKWYR LPPDVAIALVLFLASAQVPRRITAGGYMDLSLNSFVKVLKTSVV…
DallOr15	MSVRAEKTVEEIKSIQFTKWLLTPLGVWPFVKRHSTLTEIRLGILLQLFCHSLLAFVVVPSVFHIFAREN DLNVRIALFGPVGFVVMNLLKYCAIIYHRGGIGRCIRYIESDWRGTQDQDHRDIMMKNASTGRNLTILCA TFMYSGGMLYHTLMPFLLTTPIAADKNSSNRPIVYPGYDAVFDPYVSPTYEIIFLSHCLAAMIIYTITTV SCNLAASFVSHACGQIQILVARLDHLVDDGRGRSEKYLKRKIGDIIRYHAGVLRFTVDIEEILREICLVE VVASTLIICLLEYYCMTTWSESETIGICTYFILLISLSFNIFIFCYIGELLKEQFGDVGTSTYLTEWYRL PPNCGLMLILIIATAQAPRKITAGGLIDLSLNSFVGVIKTSLMY…
DallOr16	MAGLAIKPKESKAIELTRWLLTPLGVWSLIKKTPSTRDTLSAITLQFFCYSVILFALIPSIFHIAFREKN LNAKIALCGPVGFFMMNMLKYSAIIRHRKSIKKCIESVETDWERIDNDQEWNIMTKNLLIGRKLTIVCAS FIYTGGMSYHTVMPFLMGSPASSEHFADERPLVFPGYDVLFDPFISPVYEIVYFSHCLAALIIYTITTVS CNIAASFVTHASGQIEIIVGKLNGLVGDGYEQDDKCLREKMGDIVRDHGRVIRFTVDIERVLRDVCLVEV FASTIIICLLEYYCLTTWNESETIGIITYFLLLVSLSFNIFIFCYIGEVLKEQCYEAGYSAYLIDWHRLP PPAASGLILIIANAQVPRKLTAGGMLELSLSSFLTVMKTSLVYL…
DallOr17	MTKAGGKSQVNGSVYENEDFVYSYGWNRVMMHAIGGWPEDNDNFFMRNRIFLNGLALMLFVILPQSASAA VFWGDLNAFIECFSVNLAVNLSLLKIVWLGVQRSTVQNLLKLMAGDWLMEKTLEEHEEMLKMTKIIRLIS SLSFYWTLCLFAAYVSVQILVGFELRNDPNVDPRLSIGFLYTCVFPFDTSPLAVFIPIWIAQFLCTYLSM AGYSSPDSFLGMFVFHQCGQLKVLRRRLERIVDEKTMENPRVFWKKLGEIVERHEHLNERASEIEENFNK IFLAATLVCIFATCTQGFAVITLLQETEGDFPVLQMIFLLVFTTYDLGHFFVYCMAGDILMTESSNFGVS MYNSQWYNLAPTDAKSVLIFTSRCIMPQQITGGKFTVLSLPLFA…
DallOr18	MTKAGGKSQVNGSVYENEDFVYSYGWNRVMMHAIGGWPEDNDNFFMRNRIFLNGLALFLFNILPQSASVP VFRGDLNALIECLSVNLAISLSLLELVWLGIQRPTVQKLLKMMAEDWLMERTVEEHEEMMKMTKIIRLIS SLSFYGTICLFIVFVSVQILAGLALRNDPNVDPRLSIGFLYSCVFPFDTSSRSVFIPIWIGQFFCTYISM AGYSSPVSFLGMFVFHQCGQLKLLRLRLEGIVDNETMGNPREFWRRLGKIVERHEQLNERTSEIEENFNK IFLAAAIDCIFVTCTQGFAVITVLQTEGDFPVFQMIFLFVFTTYDLGHFFVYCLAGDILMTESSNFGVSL YNSQWYKLAPNEVKAVLIFTSRCILPQKITGGKFTALSLPLFAN…
DallOr19	MTKTEEKSQVDRTVYENEDFNYAIGWNRFSLDVLGAWPRRNSGIIGRQRSLVCALGIIILIYLPQSASVV VHWGNMDAVIECLSVNGPVFLAFAKLLLFRYRRKEIRMLIDFMSDDWNTPRSLEEREAMLRTAKMSRVIS LGSGVITHTLFVAYIFYKIYFGIEDMKRTDLDPRLAVGLLHPARLPFDTRKIEYFIPMWIGQCFCTYFSM TIYAVFDCMISAVVLHICGQFSVIGLALRNLADDQVGCRSDLFREKLAAIVKRHEKLNDSIGVIEDSFSS ILLPQMLICTFTFCFQGFALITSLLGSSTGKITFLETAFSVTYVFYTVLHLFVYCYIGDQLLVESSSISY SVYDSHWYNLPARHARSLLFVGYRSLRPLKITAGKYCGFSRNLF…
DallOr20	MRIDFEYTCGWNRVLMDFAGFWPKPRSSFIGKNWPLIHAVIVLIVIIIPRFAAMFLFWNEVDAVVQSFAT QLIFIVVFFKLIVLQFGNKVLVDLLVTMEDDLSTELTEEQYTPVFKAAKIARTISMFLGIATISILSTGI VSLKLYHLDSFYIKNPDPRLSTNFFFVAYLPFNTTSIITYMMILSIQFYISVISTGIHLILDSFIMMLVL HICGQLQVVQESLTQLVKGILGFEKLSFQVAFRAVLMKHQAVCRFTKNLDALFNFIWFLELFSCTLTLCF QGYTVQKLLHSDQSTIFQMGFPLCSTLGLVSQFFLNCWAGEYLMSESAEIGFAYYRSEWYTLVSSDARSL MMIGHQGLRPLTLTTCKFSILSLRLFLQVMKASFSYLSMLLVLT…
DallOr21	MKVDFAYSCGWNRFLLNLSGFWPKRRSSFVGTHWPLINAILVLVVIIIPRFAAMCLFWNEVDAFIQFFTT QLVFINVFFKLIVLQLGNEVLVDLLSMMEANLSADLTKEQYAPVLKLAKFGRTISIIVGLSAVGVVITGV VAMKLYHLDSLYIKNPDPRLSVDFFFVAYLPFDATHIISYTTVFALQLYVSVISTIINLNLDSFVMMLIL HICGEMEVVEVLLSHLGDGIEDRRGVQLELKRIVRKHQMVCQYVKNLEKLFSIPWFLELTSCTLIFCFQG YNVLKLVRTDQFGVFQIGFIIFSTSGILTQFFLNCWAGECLLSRSSRIGYSFYRSKWYELRPSETRPLLM IGFQKTRPLTLTAWKFSILSIRLFLQLIKTSFSYLSVLLVMTDF…
DallOr22	MRIDFDYSCGWNKFLLNLGGFWPKRQSSFIGKHWPLINAALVFVVIIIPRFAAMSLFWNEVDAFVQSFTT QLAFMSVFFKLIVLQLGNQVLVDLTSMMEANLSVELTKQQYAPVFKAAKFGRTISTIVALSFVCVVITGV ISLKLYHLDSLYIKNPDPRLSVDFFFVAYMPFDTTNIVSYATIFLLQLYVSVMSTGIHLILDSFVVMLIL HVCGQLELIQLSLTQLGGNVAQDRKRFQAVLKSIVRKHQSVCQFVNDLEKLFNFPWFVELVSCTLMFCFQ GYNVLKLLHNDQSGVFQIGFIIFSTFGILTQFLLNCWAGECLISQSSKVGYAFYCSKWYELRPSEARSLM IMGFQKTRPLKLSAWKFSTLSVKLFLQVMKTSFSYLSVLLVVTDF
DallOr23	MKIDFAYLCGWNQLVMDMCGFWPKHHSNFIRKNWYLITASVITIVIIIPRFAAISLFWNEIDAVVQCFST QLVFITMVFKLLVLHFQNEVLIELLTTMEEDFSKELTKIQHTAVLRTAKIGRIISIFLITSSLCNVIAGV IAMKLYHLDSLYLKNPDPRLSLDFFWVSYFPFSTKNIIIYILVMSLQFFASAITGFYFIFDGFVVMLILH ICGQLELIQISLKYLDEAVTVTEGRNLRIAFASIMEQHQRAHRFVNNLEQSFNLTWFLELTTCTLTLCFL GYIVQKLLHTDQSSIFQMGFPICAVLSVLMKFFLNCWAGEYLISQSSEIGYAFYQAEWYKLSPADARLLM MFGHKKTRPFALSTAKFSILSLRLFVQVLKTSASYLSMLLVVAD…
DallOr24	MWPKKNLTGFRRYHVLLNAITVFFLLTLPRLAALYLFWGEIDAMIQCFSTHMPFAIGIVKLVILYLQQQA LGEFMEKMECDWKNPISNEQYRTMMRMAKIGRQISIFSGLTVYSGNSFGVVVQKWYNLESFYIQQPDPRL TLNLFWVAYLPIDTSKNINFAVSLLLQFYTSFIGSLAYFVFDSLIAMTTLHVCGQLDCLKLSFAQLCENE NTEKPWKFQKDLRRIVQRHSELIRSVAENHFSLDNSFNFVLFLSFIGCTLTFCFQGYAIIRVILLDTGKL NFFQVAFSATVTMGAISHFFICCWMGDLLITQSTAVGQAYYKNVWYKLPHQQARSLMIIGFKNFRSLQLT AGKFVPLSLNLFLKVIKSSMSYLSMLLAVQSRQV
DallOr25	MILIIAAIFLVDEDHLRSGFDYACGWNRFNFDLLGIWPRKNATGIAKYRSLINASVIFLILVIPRSIALY LFWGQIDAMIQCFSTHMPLIIGMVKLIILYFQQQVLGEFLEEMEVDWKVVKPTLHHDTMMKMANISRGIS IVSSSMAYAANSFGVVKFYNLESFHLKDPDPRLTMNLFWVVCLPFDTSTSINFWVALLLQFYASFSGSLS YFAFDSLVAMMIFHLCGQLDLVRLSISQLGEDSETQRVRDIQAMVRSIVKKHEKLIQSARNLETAFNFAL LLLTIGCVLTFCFQGYAVIRVTVNAVRQLNFFQVGFAVTITLSAVSHLFFCCWAADCLITKSSAVGDAIY HSGWYKLPHSKAHFFLLIGFKKFRPLEITSGKFAALSLDLFMKV…
DallOr26	MIPVIWSDYDHPYLGFRYACGWNKFTLEIMGLWPRRKTTYFGRNRALIHAFVIFVVITIPRLVGAFFFRH EIDALIQCLGTYLPFIIGIVKLITLHYRREVLAEFLETMESDWAVPLSGERLKVMLEMAIIGRRISIFSG SMAYTANSIGIVVQKWYNLEAQQIQDPDPRLVTNLFWIVWLPYDTTNGINYAVSFVLQLYSSVYAALFYF IFDSFIVMLVLHLCGQLGGLQVSLRHLHETDVHKVTFQTKLRNIVRKHEKLVRLAGDLEESFNFVLLLQL LGCTLMFCFQGYGIIRLVTQGTLNLFQVGFAVTVVFATAVHFFFCCWAGEFLVSQSVSVGYAVYNCEWYK LPHLEARSLILIGLSKLRPLELTAGKFSVLSFNLFLNVLKTSMS…
DallOr27	MELQDWTFGTSYELLVYKLIMWPLGIWPLNKGEIFSEIRLLLAASTQAATFICLSLEIWNNCRGVEIVLD LFVLSVFSLLACIKGLIVHHHISDMNESVTSAIMDWCSLSRSENPQNRELMMKYARIGRIVCFSLMIPAS SGTLSWIILALPLPMFTPPNSSDVIKNFPLQTACTFEPITTSRFYYIIFVLQMYQLVTTCLGNCGNDVFF FGLSMHTCGQLEILQNDFTSIKIREQEPDNSKKLRCMVDRHVHLIELVEKLESTFSMIILAQLIMSAVLI CIMGLQVIIALKTDDMFAAIKANIVLSSLMSQLFLYSYGGDCLTTQNTSVVHAVYKSSWYETSSMMRKNI AFIMMRANKPIYVTAGNFFYMTLSTFMDILKASVSYMSVLRIAI…
DallOr28	MRDDSSRQSTRNLFFLYSYVLTIYGAWPLSDDTLFLKCRVTFAACQMIYLTAICIIKLIIQCGSSEDIID AFLLLVVCILVCSKSILLYVHRDKLASVVLSSVEDWNTTESEHYRKMMSERANFCNIVTKLFYSMGMFVL FIYILKVMVLDVIYVMDEDSVNGTLILQKNYLLPGGCVFDGFGNVVFYFVVINQAVQLSISCSINLGGDA LYVALTLHLCEQCEIMKLRFEKFGRSDSLEKNRKHLNALIARHQDLMTRAETLEDVYNQIILMQMLMSVL LISVGGFSFLISLNGGDVIGAAKNICVMQFMLAQSYIYTFPADDLKEQAEGLLRALYSSQWCDMPANIMK DIVFMMMRINVPPYYTAGKFFYMTRQSYMTVVKTAASYLSVLRI…
DallOr29	METTTQFTTIWNDNIAYAFGLYRLITQSLGIWPFTCHKFISKCQVLIVCVLQLTMMISIIGEMHLQCGEV SDKIQNISLCSCAFMTIVKVTIIRAHNPRMHEIMMSAMQDWLCVKTADDNKKMRSCAKLGRSICLFQMIG AYVTAIPIILSGFAGHSAVNTTNSTDSDIKILPLGTVCLFQQMSSSFYTSVYIIQCIQLLITCTGNVGCD CYFFGVTMHLSGQIEKLTDDMERFGKEKEDTDCHEKLVALVKRQNHLLELAENLETTFNIVILVELSALT YEICLIALQMVVNLRMGNSVVIINNIIMLQILYLQLFLYSYAGERLSSGLENLGSAIYSSEWCDSPSKVT KDLIFVMMRCRKSFALTAGKVCVMNLESFTNIIKAVGSYFSVLL…
DallOr30P+N	LWMSISLTKKILTKGNCGSVTDNVDALSLIFCGFLTVMKVAIPRTHQKNMLTVVDSAIKDWSSVVSDKPSS VMKKYAYIGRLVFLVQMCGAYAAGFPLIFLKLPFINALWNDPEDNVTLREVPMGPRCWISDDVSTYHYVG DIYSSIGAIVRCLHGVHRV*HFFGIAMHVCGQFEVLHMNVRRLDGTKDSLRWRQKLHDFVRRHNHLLQLA HNFEETYNAIILAQVGVDTLLICISGIALLMSLGSGDFVIISGLIIRIYLVYVQLFMYSYVGENLSANAE NLSVAVCNCPWHAMPRDIVKDIRFIIMRTDYRFNLTAGKLYPMNIENLKTMLTKIGSCFSVLRLVFHESA LFRITFTLFWV
DallOr31	MANAGWNKDTRYALGWYRGLIRILGIWPLDSRGLFSTLRILIVISIQIILVAIFVQNWIVKGNCGTITEL VDAVSLITTSLMAVIKILLPSIHRNRVSSIVNSALQDWSDVEDKKSWEIMRRYAYIGRLVFIVQMFGAYM TIIPLILMSLPKFVEVEHLDNKSVFLRNIPIGPKCWVSLEISALTYFLYYIFVCLHLFILATAYLGGDVF AFGLAMHLCGQFQLLYRSLDELDGDETESIQRARVARFSKRHNQLLKLADDFEAAFHMLIFFELGANTFI ISISEIILLWACKVGDTQIISAMAIRIYLMYIQIFMYSYIGEHLSTQAEKLQVAIYNSPWYGMSPAIVRD MKFIMMRNNYLFHLTAGKIWNMDYENFKSIVRSMFSYFSILRLI…
DallOr32	MLEKWNKDAEYDLGFYRLINRGLGIYPFECQEVFSIIRMIIVLTINWIMLYEQVIDLISGCGQTEEIIES IVGALSYPVAIAKIILPRVYWRNMKIILESAVEDWSRQNDAEAKRTMMEWVAIGRFTFLLEITSLCMLLT YTTISHFPFFLLTQNHRENSSAMIDGSLPWGSGCWLPSNTSNQMFLIAYFATCIQQIVGSLSNMGFDVSL FIILSHMCGQIEILKLDSGRNWNGTSFDSSKNPQEVYRQFIDRHNHLLNLCDLFERSFNVIILIHMVLYL GLVTILLLNTFVAWYYQNIAMVIKAVFELMIIYVQLFVYCYAGEKLTNQLENLRDEVYSSPWYTLPKKSM QDVCFILRRLNDPFYLTCGKFYRMNMDYFKNIVKLTASYCSVIR…
DallOr33	MIMEVEASREADLWPSDTTYALGYYKLLGRGLGIWPLESRGFMPNAKMLFVIIIQLWMSISLTKKLLIKGNCGSVTDNVDALSLIFCGFLTVMKVAIPRIHQKNMLIVVDSAIKDWSSVVSDKPRSVMKKYAYIGRLVFLVQMCGVYAAGFPLIFLKLPFINALWNDPEDNVTVREVPIGPRCWIPDDVSTYRYVGDYILQSVQLLVVCTAYIGCDTYFFGIAMHVCGQFEVLHMNVRRLDGTKDSLWRRQKLNDFVRRHNHLLQLAHNFEETFNVIILAQVGVDTLLVCISGIALLMSLSSGDLVIISGLIIRIYLVNVQLFMYSYVGEKLSTNAENLSVAVYNCPWYDMPRNIVKDMRFIIMRTNYRFNLTAGKLYSMNIENFKTMLTKIGSCFSVL…
DallOr34NTE	MPKAKMLFVIIIQLWMSISFSKKLLTKGNCGSVTDNVDALSVIFGGFLTVMKVAIPRIHQKNMLIVVDSA IKDWSSVVSDKPRSVMKKYAYIGRLVFLVQMCGVYAAGFPLIFLKLPFINALWNDPEDNVTVREVPIGPR CWISDDISTYRYVGDYILQSVQLFVVCTAYIGCDTYFFGIAMHVCGQFEVLHMNVRCLDGTKDSLWRRQK LNDFVRRHNHLLQLAHNFEETFNVIILAQVGVDTLLVCISGIALLMSLSSGDLVSISGLIIRIYLLNVQL FMYSYVGEKLSTNAENLSVAVYNCPWYDMPRNIVKDMRFIIMRTNYRFNLTAGKLYSMNIENFKTMLTKI GSCFSVLRLVFQESA
DallOr35PSE	MHITVMEHDGDIELQWNEDIQYTLGFFRLWCKILGIWPLQRNETYSIIRSRFLTFTQVSAGILLSQQMLT YGNCGLITQLVDALTGVSGFFVTALKILLSWLQRERIRHIMQSVKEDWLTVXMMKEHAFWGRVAYIIQIG AACSIFLEMALTRLPNFTVDASENASFLERNLMLGP*CWAPVTMSLSSYLIHYYAAFIGLEGVVFIYTGC DAFMYNLALHICGQFEILSSNVEKFEDEEGCMRQRHGFREFCKRHDRRLQMGHQINIVVNLIILSNVLTN GFLICISGIAVLVNIKNGNANKDVINLAVRIGIVYMSLFMYSYVGEKLS*QSQKLQISLYNCPWYHMPVHVAKDFQFIIMRSNSGCHLTAGDVYVMNYEGFKDITRIIFSYFSVI…
DallOr36	MEYNKKLHSQWNVDVHYALDFSKWWCKALGIWPWQHNEVSCIVQASCIVLIVMTAAALSSAQLQTKGYCG VITDLLDTLSGILVFCGTAIKILSLWFHQQQMRCIISSIIDDWLNISGTKSREIMHRYALWGRLAFILQI TGTFVAMALTTWIDPPSIKTEISKNDSSATRHMLLAPPCWVPLTMPFNVYLLYYNFIFIATFFSVLTYAG CDAFMFSAALHICGQFEILEANIEKLNDGDDYPTQKYKIKKYSKRHNHLIQMGKRMDALVNVIILSELLS NSVLICASGIVVLANVKTGNVNRVVISWAARIYVWYMEFFMYCYVGEKISSHADRLRSVVYNCPWYNMSV HIAKDMEFMMMRNNYFCHLTGGEFLIMNYESFAKITKVMFSFFS…
DallOr37	MKYKEEIHELQWNRDMHYALGFSKLWCRAVGVWPWQRNETSSIVRSGLFFTIQIAAAVSLMERLFVHGNC GSMPNFIEALTGITVFMVTAMKILLPCLQQEQMRHIIQSAMEDWSTVSDARSRQIMSQYAFWGRLAYSIQ ITAAFIIVLEMTVSRLPKFIIETTENSSLSARNLILGPPCWIPVTMPTSSYLLHYYLIFFSVWGAVLIYP GCDAFMFNAALHICGQFEILNSSIEKITDEDGHLNQRLRIRESLKRHNKLLTLGNQLNDMANLIIFSELL SNGFLICVSGIAVLANIKNGSVNNDDINFGIRIYVWYMELFMYTYVGEKLCDQAEKFQNAVYNCSWYNMS ASSAKDIKFIMMRNHSFCYLTAGGIFVMNYEAFKDITRIMFSCF…
DallOr38	MDLRKETPIPWNDDTKYALGLYRQYLTLLGIWPLERDRVLPTLRLMLFIVIQMSVNITYITNLMTTGYCG RILDLVEIITILSLSNISVFKLIVPWGYSDKMYFVLNSMVEDWVKVYDRKSHDTMMKYAYKGRAVCVFQL FITAFLIIRNILHKLPATVETITPENVTTLSRIVPYGPACWVSTTMSAHYYNAYYSLICIHWLSAALAYI GTDIYLFGLGMHMCGQFELLAAELDDISGNENCEEQHEKISKFIRRHNHLLNVAESIEDVYNIPILVEVI NNTVIISISGIILLWAFKLRSRAMAIPKLIRIYLFYVEIFMVSYVGQALSEKTEKLQEAVYNIPWYKIPK RHMKALVIVMMRVKYPFQLTAGKIAHMNYETYKNIIKSTFSYFS…
DallOr39	MFGLCQLWSSKFNRSSDDDYHREIQIPRFFLGIIGIWPEHGETRSIRFYVSVTMVTLFAALPRFMGLFTI VNENEFFFQVGVVMYQIYVIFAMLLLHFNSNVGRSILEEMRDNWKTTHSMEDKKVMRHYAEYSRKISLVT VAILSFVSWLNPLIAKAIKGGHSLATVGTVEIPFLPSNPFGDALGNIAFYIARIIAAIPPIGIEPCLTVL IVHTCGQLVILRNRITTYGGKIRHHFGEDISRMCSCLKCLVDSHVKICDFVRRIDGYFHIVLFMRLFVGV IDFVCSGFEASKAITKGEYAHLMTFALFTLLIYSTILISCSMAEMCQQASYALGDAAYSTEWMTKHPRVS QRLTFIIRQSRVPLKFTAGKYFVLSRSLFKECFLTGLSYISTLM…
DallOr40	MDWLRRMWNRPFHEYSSDENYEWEIQFARLALWPSGIWPETGKMTRIRFFSALLIMVGFTIDMVLGMNEI VARMSAISFFTPYIASLISLYSNANTFLSILEEMRGNWKTVSFEDTEILHHYARRSRFFSWIVVMGKVGL QLFENFIARKRVTTPDDSQDLPFSNKAFILACISIIREITLLAIRITEMGINLCFILLTTHICGQLVKLG SRIQAHEGKIRHSLGEDILQRCSCLKCIVDSHVGIYEFVARIDGYFHKTMFLQLSQSVIQFAINGFLVSE AFIHRDYAQLIQYSFYLLLNFPTFLLCCWMAEMVQQQSAALGDIAYSTEWMTKDPKIARHLMFIIRHSRV PLSLTAGKYFVLSLSLFREYVFTSISYLSVLANIKLRQ
DallOr41	MDWLRRMWNRPFHEYSSDENYGWEIQFARLALWPSGIWPKTGKMTRIRFFSALLIVVGFTIFAILNINDIVTLVSATVFCTVHLASLILLYSNANTFLSILEEMRGNWKTVSFEDEEIRHHYARRSRFFSWIVVMGKVGAHLLEKIRARKRVTIPDDSQDLPFSSEAFILACIFIITEITLLVIRITEMGINLCFILLTTYTCGQLVKLGSRIQAHEGKIRHSPGEDILQRCSCLKCIVDSHVGIYEFVARIDGYFHKTMFLQLSQSVSQFAINGFFVSEAFIHRDYALLIQYSFYLLLNFPTFFLYCWMAEMVQQKSEALGDIAYSTEWMTKDPKIARHLMFIIRYSRVPLSLTAGKYFVLSMSLFREYAFTSMSYLSVLVNIKARQ
DallOr42	MDWLRQMWNRPFYKYSSDENYEWEIQIARLALWPSGLWPETGKMTRIRFFSALLIMVGFTIDLVLGMNEI VARMSAISFFTPYIASLISLYSNANTFLSILEEMRGNWKTVFFEDEEILHHYARRSRFFSWIVVIGKGFV GLQLFEKFIARKPVTTPDDTQDLPFSSKAFISACISIIREITLLTMRITEMGINLCFILLTTHICGQLVK LGSRIQAHEGKIRHSLGEDILQRCSCLKCIVDSHVGIYEFVARIDGYFHKTMFLQLSQSVIQFAINGFLV SETFIDRDYAQLIKYSFYLLLNFPTVFLYCWMAEMVQQKSEALGDIAYSTEWMTKDPKIARHLMFIIRHS RVPLSLTAGKYFVLSLSLFREYVFTSISYLSVLVNIKLR
DallOr43	MSWLRRMWSRKFDQSSDDDYYREIQIPRFFLATSGIWTEHVKTNRIRFSIFVTILILFAALPRLLGLFTI VNENQLFYQIGSLLFYVNVICAMFLLRFNSDIRRSVLAEMRDDWETTHDVEDKQVMQYYAEYSRKVSLLV ITVRGVSLIGKFRSLNPLITSIIRGDNMSTGKKKYPFLPSGTFFDTVSSICYLIARIVSTVTMIGIDTFF AILTIHTCGQLVILAKRITRYRGQTHHQFGENIPRTCSCLKCIVDSHVRICDFVKRIDNYFYIVFFMRLL VGVIDLACSGFELSKAIAKGEYAYLMTFVISTLSTSSTFLINCSVAETCQQAGYALGDAAYSVEWITKQP RILRHLIFIIRQTRLPLKFTAGKYFILSRSLFKEYFLTAMSYIS…
DallOr44	MSWLRRMWSREFNQSSDDDYYREIQIPRFCLGISGVWSERGNTNRIRFFISVTIVILFAALPELVHMLTT VNENQLFFQIGLVMFYYYLISCMFLLHFNSQLRGSILEEMRDNWETIHSVEDKQVMRHYAECSRKISFIF IALKVYTVFGKSAGCGWFNLIVSAFIRGENVLAGTNKMKFLFHRSGTFVDALGSTSFVIGDMLSNIASLG IDTCFTVLTVHTCGRLVILKNRITTYERQTRHHFEEDIPRMCSCLKCIVDAHVKIYDSVRRIDDYFHVVT FLRLSAGMINFVCIGFEVSKAIKNKDYGFLMTFTNTAFLNFSTFFLNCETTEMCQQASYALGHAAYSTEW LTKHPRISRNLIFIINQTRAPLKFTALKYFVLSRNLFKEYFITA…
DallOr45	MSWLRRMWSRKFNQSSDDDYYREIQIPRFCLGITGVWSERGNTNRIRFFISVTTVILFAALPNLVDMLTT VNENQLFFQIGLVMFYYYLISCMFLLHFNSQLRGSILEEMRDNWETIHSVEDKQVMRHYAECSRKISFIF IALKVYTVFGKSAGCGWFNLIVSAFIRGENVLAGTNKMKFLFHRSGTFVDALGSTSFVIGDMLSNIASLG IDTCFTVLTVHTCGRLVILKNRITTYERQTRHHFEEDIPRMCSCLKCIVDAHVKIYDSVRRIDDYFHVVT FLRLSAGMINFVCIGFEVSKAVKNKDYGFLMTFTNTAFLNFSTFFLNCETTEMCQQASYALGHAAYSTEW LTKHPRISRNLIFIINQTRAPLKFTALKYFVLSRNLFKEYFITA…
DallOr46	MENNLSGRNRAADVERKHFDWEVGITKPVLKLIGLWPGGQHQTFLFIVNEFMQIYLFSVFLASIVLEPSV TSKIDKIFVWLGIVLIVVDHNIFRAQWHNIKPLIECIQQNWREFDGLSADIKGIMVSYGGLERRITRCIY FVSGVSLIVFTLQPILIHLAFPSKFPLAHPNNARHPFNASVSPMFEITYVIQYVFHCSAALIFSSIDCCI IWLIFHCCGQLEILANVISHYKGIRHHTSDSVDDEKRVIMGCSCLHCIVNYHLRIFKMISLFDDAFHVVM FARMIICTGHFICIGYTIRKLKEDGNFIFLVVNVFFLFTMDSSFFIYCWLGDKLKEKSINIGYTAFHQHI SSKKKVSKDLIMIIRQAQIRPCHITAAKFFVMSLELFKEYVLKS…
DallOr47F	MGKQLTPEFIIQWTKFTTGFIFTWPPSLKTTRLKEIISKMGWWISLTINVVNMEFTECLSAASTFIQVL IVMIIEKYHYYRFQYLIEEMESFVKNANPHEREVLMHYTKRITPFYFLYNILGLVATAGYVFSPFVTNQL FPNIAEFPFPVHEHPTYDMVFILEGISTFQCYCVIAFTYQMCLLVWYGIIRLRLLAEKIENVTDSQQFAE CIFIHQHVLWFIDETIKIMRPMAACIIRLTTISIACGGIHIVGNEPVVRKVQFALIQIAYALLLLSIAWP AEDLTAASERVGWALYNSSSIRNSKTLEKDAIFMMQKCQNAPKIVIGGLMGNLSMEYYAKYMSAVYSFFT MLRVLLQKLKNS
DallOr48PSE	MREDFTPDFVIQ*TKLTMGILFTWPPSIK*TRRTKIIQKIG*WLSFIVLVANVLPLVSTTYKY*SSFIKFTESLYQALHMILVGLGTIIAKHHYHRFQYLIEEMETFVKNTNYHERGVLMRYVKRFAPLYFRCYMSGFGATVAYVFGPFIIDQSFPHIAEYPFAVHKHAVCNAVFTLEVLAGNQCYCYSTFICQLCLLLWYGTIQLEFLAEKVENATCSQEFTECITAHQHILWDIEEAIKIVRSIVAWTIAINTISIACGGIHIVGNWFCFW*NEPVAKKVQFA*IQLS*AWVLLCIAWAAQNLTATLVGHYTTLPRFETQTFNKDAIFMMQRCQNPPKIAIGELMSYLSMEYYAKYMSAIYSFFTTLCVLL
DallOr49P+N	YLIEEMEMFVENVNSR*RQTLMRYVKRFASFYFRYNMFGVGATIAYVFCPFIMDQPLPNTAEYTFHVHEYPVYDTIFIWEAVGGVQCFVTGFIGQLCLLLWYGTIQQEFLVEKHVTCFQEFAGYITTYQHILWYIEETIKIVRPAVASIIAINTISIACGGIHIRNDPVVRKVQIA*INIVYAWILLCIAWAAENLIAANERVAWALYNSSSLRNSKTFTKDAIFIMPRCQSPPKIAIGLMWNLTMEYYAKSFFVTLRMLLQKFENN
DallOr50CTE	MDKRLTPAFVIQWTKFTTGIAFSWPASSKTTRITKIILNMGWWISLIVAVAVGLPLITTAYKHRNNFIKF TESLSIAFCFVQIVVMMIIAKHHRHRLQYLIEQMETFVKNANPHEREVLENYVEREIPFYVRYYVFSLGA VLSYIFGPVVIDQPFPSIAEYPFPVDKHPVYDLVFVLEVIGSIQCFCNISFICQLCLLLWYGIIQLEFLG KKIKQATSSKEFASCIRVHQHTLWYIEETIKIVRPTVAVLIAIATITIACGSIHVVGYGPVLKKVQFAWI DIADASMLFCFAWTAENLTAASEKVSWALYNSPWILHSKRLKKDAIIVMQQCQNPPKIAIDGFMPNLSNE YYAK
DallOr51PSE	MGKEFNLDFVLQWTKLTTGILFTWPPNVKTTRRSEIIQKMGWWISLMFAVANTLALVSTTYKYRNSFMKFTECLYKALCTILVVLGAIIAKHH*HRLQYLMEAMETFVKNANSQQRERLMKYVKRFAPFYFRYNLFGVGATMAYVFCLFIMDQPF PNIAEYPFHVHEHPVYDMVFVLEALRGAQCFCYGVFIGPLCVFLWY*TIQLEFLIEKIEHVTCSQEFAEC ITIHHHILWYIEETIKIGRPTIAWTIAVNTISIACGGIHIVGNESVIKKVQFASIQISYAGVLLCVAWAA ENLNERVGWALYHSSSIQNSKTFNKDAIFMMQRGRNTPKIAICYMSSIYSFFTTLRVLLQKLEHHC
DallOr52	MEKERTPEFVIQWTKFTTGILFTWPPSLNTTRQIKITLKICWWISLIVAVTNAIPMLTTAYKYRTNFMKF TESLYAALCFIQVVSAMIIAKFHNHRFQCLIEEVKTFVNNANPHEREVLMNYVKRVTPSYFRYNMLGVGT ILAYVIGLFILDHPLPNIVEFPFSVYDHPVYYMVLIMEILGGGQCACTGAFICQLCLLIWYGTIQLTFLA EKVEDVTCLQELAECISIHQHILWYIKETMIIVRHMVACIIVLTTLSIACGGIHIVRNETLFSKVQTISI LIAYALELLCIAWAAENLTTISARIGFALYNSLLMPNSKAWSKDAIFMMQRCLNPPKIKIAGLMSNLSME YYAKYMSAVYSFFTTLRILLKKFEDN
DallOr53INT	MGKQSTPEFVIQWTKFATGILFTWPPSSKSTRLTEIIFKICWCISFILAVANVLPLLSTMYYQRNNFMEL TDCLSTVLCFMQVTLRLIIAKNHYHRFQYLIEEMETFVKNASPHEREVLTTYVKRVSPCYFLYNVVTLGA TVIYVIGPFITDQQLPNAAEFPFSVDEHPVYDIVYLLEAIAGIQCSCSSAFICQTCLLLWYGTIQLDFLA EKIEHVTSSQELAECISVHQHILNGAVFKKIQPVWIQSAYTITLLALAWAAENLTAASEGVIWALYNSSWIFSSKKLMNRAAIFVMQKCQHPLKIGIGGFMPKLSMEYYTKYMSVVYSFFTMLRVMLQKFEENQ
DallOr54F+CTE	MGEELTPEFVIQWTKFTTGIVYTWPPSSKTTRFTEIIFEICWWISLIVGVAGALPLLSTAYTHRTSFIKF TESVSLAFCLIQCLVVMILTKHHHHRLQYLLEEMETFVKNANPDERDVLTKFVKLVTPFYFRYNMVTLTA TLAYIFGPLVPFPNIAEYPFSVNKHPLYDMVFILEIILGIQCSCTTGFICQLCLLLWYGTIQLRILAEK IGRVSGSQGLAKCVSIHQHILWYIEEIIQIVRPVVAVLIGLATISIACGAIHIVGNAILLKKIQFATVQI AYAFELLSRAWAAENLTAA
DallOr55	MGKQSTPEFVIEWTKYTTGILFTWPPSSKSTRLTEIIFKICWYISLIFAVANVLPLLSTMYYHRNNFMKF TECLSMTLCFAQVVFKLIIGKNHYNRLQYLIEEMKTFVENASPHEREVLTKYVKRVSPFYLLYNIITLGA TLVYVFGPFIMDQPFPNVAEFPFPVDEHPVYDIVFVLEAIAGVQCGCSSGFICQTCLLLWYGTIQLNFLA EKIEHVTSSQEVAECIAVHQHVLWYIEETIKIVRHVVTGLLGITTISIVCGAIHIVGNEAALKKIQSAWI QIAYAMALLALAWAAENLTAASEGVSWALYNSSWIFNSKKLMHRAAIFMTQKCQHPPRIAIGGFMPELSM EYYTKYMSAVYSFFTMVHVMLQKFEENR
DallOr56	MGKELTPEFVIQWTRFMTGIIFTWPPRSKTTRLTEIIFETCWWISLIVIVAGTVPLFSTAYKHRTSFNKF TESVSLAFCLIQTLVLVIIAKHHSRRFQYIIDEMETFVKNANSYEREVLTNNVEVVTPFYFRYNILCLTA TLAYTCGPFVMDQPFPNIAEYPFPVDKHPLYDMILILEVINGVQCCCTGGFICQLSLLLWYGTIQLRILS DKIEKVSDSEGLENCISIHQYILWYIEQIIEIVQPVIAVIIAIATISIVCGAIQIVGNAILLKKIQLASI LIASGFELLSVAWAAENLTAASEGVSWALYNLSWTQNSKKLNGAIIFMIQRCQNPPKIAIGGLMPTLFME YYAKYISAIYSFFTTPRVMLQKFEQNQ
DallOr57PSE	ISKQSSPKFVIQWIKFTTCFMFTWPPNPKSIRLTEIIFKIC*WIASIVAVTNALPLFSTAYQYRNNFSRVT ECLTIGLCSTQVVLRLIIANHNYRRCQYRIEDMETFVKNAKPHEREVLTTYVKRVAPFYFRYNIMAVGAA LTYAFSPFVMDQPLQNSAEFPISVDEHPVYDIVFVLQAIGGAKVGCGAGFLCQFYLLLWYGTIQLGFLAE KIEHITSSQELAKCISIHQRILRYIEDAIEIARPVVAVMLAMTTISIACGEIHIVGNGPVLKKLQYTLIQ IAYASPLLGIAWAAENLIAVSEGVNWALYSSSWIRNSKKLNTAAIVVMHKCQHSPKIVIGGLMPKLSVEY YAKYMSAGYSFFAMLHFMLEKFGENR
DallOr58	MTISKQSTPEFVIQWIKLSTYFMFMWPPNSKSTRLTIIFKICWWISLLVAAANALSLVSTAYQHRSNFIR VTECLSTGLYFIQIVLRLIITKQNHHRFQYLIEEMETFVKNENPHERQVLTRYVKRVAPFYFPYNIMIYG AVLAYIFGPFIIDQPLQNSAEFPFSVDEHPVYDIVAIFEAMGGIQAGCSAALVCQLCLLLWYGTIQLGFL AEKIEHVTSSQELTKCISVHQHILWYIEETIEIVRPVVAVMLGITTTCIACUGIHIVGNGPVLKRPQYAL IQIVYALPLLGVTWAVENLTAAVTITGVSWALYNCSWIHYSKEFNRAAMFVMHKCQHPPKITIGGLMPEL SMEYYTKYISAVYSFCAMLRIMLHKFEDNQ
DallOr59	MVDEKKLPELALTYLKYGTALLCTWPPSSRATSAEKISIEVRWWLLYLVAWCLQLPVFYTAYLTRRNFMD FTKYICFGSAIAHSIIKMIICKYHRKKFQKLIEEIEDYLLRATPREREMLNTCVKKAAPVYLSFNIIGFV AAASYVCGPLVIDQDLPMDTIYPFEIRYYPVFQIIYTTQAITTTQCAAVGPLDAQVCMLFWFTIARLKLL AHDMKNIASVGDLNACIRVHQSLLRFNEKACEVARPIIMTTVLMATCSIAFGAMHVIGHEPFEVKAQFVG FDIGYGAQLYLSAWAAENLMTAMDDLKWALYNSSWSDNTRKTNRSFLFVLQRLNKIPKVSVGGFIPELSL NYYTGYLSKTLSFFTTLRIMLQKTEGPSQ
DallOr60	MAQRKLPELAITYVKYGTTLLCSWPLGPQASSLERKFNGVKWLFLCSILVSFQLPILYTAYLTRNDFMEV TKYICFAGSISHGIIKMIVCRCYQREYQELIAVMENYFARAIPREREVLNACVRKAAPVHVVVNVIGFIA AVSYVCGPLVLDQDLPTEAVYPFAIDYYPIFQIVYTIQSIVAFQCCAVGPLDGQVCMLFWFTIARLKLLA DDMRNVASVDDLNACIRVHQSILRFNEKTINVARPIVTTTVAMATVSLAFGAIHLIGNEPLEVKAQFVGL DVGYGLELYLSAWAAENFMKAMDDVKWALYDSPWLQRSQRTNRSVVIVLQRLNKIPKVTVGGLIPELSLN YYAVYLSKTMSFFTTLRVMLQKMEDPL
DallOr61	MGKEYTPEFAIQYTKLTTGILFTWPPSSTASRLVEISFQIGWWISWIISVFLAGPLLATAYQQRSSFMQL TKHLCIAVCLIQVVVKMVIGRYHYRRFQYLIEEMEIFVKNANPHERKVLMSYVNRVAPFHYRFNMVSFCG TLAVILGPLALDLSLPTEAEYPFPMYQHPTYDILFLLESIGAIQCGCTGPFDCQGCLLLWYATIRLDFLA EKIRNVNSAEELKECIRIHQHILWYIDETIRTVRPVVAATVVLATISIACGGIHLVGNEPVDQKVQFVGI DIGYSLELLCVAWAAESLTTACEEVGWALYSSPWIQNSQEFSRIAIFGIQRCQKPPKIAVGGLLSELSMN YYATYMSKTFSFFTTLHVMLTKLEEDL
DallOr62P+I	MGEKLTPELAIEYTKFATGILSAWPTSSNTSRVCEVSLKSEWKISWIIFVVIVLSLLRTAYRNWGSFMQL TESLSIVACMDQLIAKVAVGKQNYHPFQKCLVIRSFREPICQVSLLLWYGTIQLEFLAGNIRNVNNTQQL KECIIIHQHILWYIEEMAKIVRPMLMTAIIVAMISVPCGGIHIVGKENTITRIQFMLVVIGDGLELLCLS WAAENLTIACQDVT*ALYSSAWIKNSKELNRSVIFVMQRCQIPPRIAVGELVPQLSMSFYASYVSTIYSF FTTLRIFLKDV
DallOr63	MSGKLTPEFVIQYTKFATGITFVWPPSSKASRLSEITFKIGWWVSWILCVVIVLSLFRTAYNHRDNFMQL TETLSTAACLLQVMTKMVVGKCHYNRLQYLIHEMETFVENANFHEREILTNYIKRIVSFHFVYHTLCAIL ATFYIFGPFLMDQPLPFGAEYPFCIDEHPAYDIVYLLESIGGIQCSCIIAFICQVSLLLWYGTIQLAFLA EKMRNVNNTQQLKECISKHQHILRYIDEITKIVRYMVMTAIVVAMISVTCSGIHIVGKENIIRRIQFLLV VIVDGLELLCLAWAAENLSAASKEVGWALYSSTWIKHSKELNKTVIFVIQRCQTPPKIAIGGLLPQLSMN YYGRYMSTMYSFFTTLRVMLKKFEDDV
DallOr64P+C	MSREVTPEFVIQUTKFTTGIIFSWPPSLKSTRLTQIIFKICWWISLTVCEANILSAMKTAYRNRSHFLKL TECLVLLFSLLLIEAVMIIAKYHYYRFQYLIEKIETFVETVNPRQRKVLMNYAARAALFYCRYNILALVE ALVDVCVPFVRDQPLPHMAEFPFPINAHPTYDIIFILEAMGTIQAYCQWAFICQLCLLLSYGIIQLEFLA EKVERITSSQELVEGIHIHQHRLW
DallOr65	MLGKITPEHGIQWTKLGTWIIFTWPPNSKATRLTKMSFQIGWWISLFFTIISLPFGFDTAWALRENTLML VEILCLYICLIQVVAKMVIAKLNYHKFQYLMEKMETFVKNANPHERQVLITCVKRIAPSHLSYNMLCIIA ALLYALAPFATGQPFPTVTQFPFPTDKHPTYDMIFFLQAINGFQCCASNFFDSQLSILLCYGTIQLDILA EKMRNVNSVEKLKECISTHQDILRYVDDTIKAVRPVVITTVITATISLAFAGILIIGNGSIVHKIEFAGI ILAYSCELLCFAWAAESLTTAYEQVGWALYSSTWIQNSKEFKRTAIFVMHRCQKPPAIRFGGLMPKLSMS YYASYMSATYSFFNAVRATLK
DallOr66	MTPERIYRILKFFGRLSCTWPPEENDNKFRRIINDLQFIVMMTNVIALLVPLMCGVYHNRHHVSTAMKAL SELTALGDVLFNLILCRVQRDRLRGLLMEVNTYANTVEGDERKIFHRSVNQYLPFCAFVGLSYLQTAIAF SFGPLVMSSILPGDTWYPFPIEIFSTVYFLVYIQQVVAIIQTGMCITVDFMVAYLLSYLSARLQILNIEF RRVGNRRHLHACIKQHLEFIRFTGELRTAVRFIIVKGIVTMAMAAIFGAFPIIENEPLPVISQFILMVIG GCLRLYVSAWPADDVREMSERIGWSSYASPWIGSSREMQRAISIVVHRAHRPLVIAVHGILPALTLKFYA SFLSSTLSYFMTLRAVLRN
DallOr67NTE	TKSTTGIVFTWPESSKTTRSVVTILKIGWWVFWIFAVTQMMQTFYLAYTVRNSFMQLIHNLFHAFCMNQV VLTMIIGKHHHHRFQYLIEEIETFMKDANSHEREVLSKCVKRIASRHFSYNIIAISATLGYILGPITLDY SLPNRLVYPFAVDEHPSYDIAYLWETIGAIECCCSTAFICQVCLLLWYGTIQLEILAEKMRKVSIAQDLK EYINVHHHILWYIDETIKTVRPVVLTTVAMAMITILCAGITIVGNGPIIEKLQFMVIVMTFSIELLCVAW AAENLTAACEEVSWALYNRAVIFVMQRCQKPSVISIGGLLPKLSMNYYARYMSATYSFFTTLRVVLRKIE DDL
DallOr68	MGRKITADVGIQWIKFWTWPIFTWPPNSKAPRLTKIIFQIGWWIFFIVSILQLASLLGTVWVKRGNIQQF TEALCLAVGVMQVMVKMISAKCYYRQFQYLIEKIEAFVKNANSHEQEVLTKFMQRITPFYLGFNISAIVA ALIYALGPFITRQPFPFVVEYPFRVDKQPIYEIIFLIQTIVCFQCGGTSFYDCQLSILLWYGTIQLDMLA EQMRNVNNARELKHCLSIHQDILRYIDDTIKTVRPVVITTVVGATICIASGGNLIVGTGSILNKAQFVII TLAYSFELLCVAWAAESLATAHQDVGWALYSSLWIRNSKEFNRMVIFVVQRCQTPPVIRIGGILPKLSMS YYASYISATYSFFTTLRAILK
DallOr69	MGKRSTPEFAIQWTKSTTGILFTWPESPKATRTIVIILKIGWWVFLTVAALQIMLSFYTACRVRNSFMQL IHNLFDTFSMVQVVFRMIIGKHHHHRFQYLIEEIESFMLNANAHEREVLSRCVKRVAPFHLSYNILAISA SLGYILGPVTLERSLPNKLEYPFAVDEHPTYDIVYLWESIGVIQCYCSTAFICQVSLLLWYGTIQLEILA GKMKKVSSAQELKEYINIHHHILWYIDESIKTVRPVVLTTVAMATLTILCGEITIVGNGPIVEKMQFVVI VVAYSIELLCVAWAAESLTTACEDVGWELYNSPWLQNSKELNRAAIFVMQRCQNPPVIAISGLLPKLSMS WYATYISSTYSFFTTLRVILRKIEDDL
DallOr70	MIKRNIEDLWHIDARRNFRIYKVAAQIMGVWPFTCQEKFSKIRFFSLIIILISMAAMLAHDMLSNCGNID TTLESIVFVLSALLGIVKITLPRIYWRNIESIIVSAAYDWSTTINPKSRKIMEKTSLIGTAAFILLLGGS LFISVLFVLHKVMLNFRMSSRNLTTQYVVFGAGCWRSNLPISINSIYAVQTIQLGTMQLCVSGNDACYYQ IISYLSGQLDILNLNVEELSHSYDRKTSPIDEFIRRHNCLLRLCWHVEDTYNFVVMCHLMNNLCFTMMIV LTTWNENKGLGYLVIFGSITIFLYGQIFLYSLGGDVIKTKTESLFHYIYSCPWYQLPTSERRKVLLILTK TNYPIHFTAGNFYRLNLENFKNIVKFTVTLFSFLRLSLQE
DallOr71	MKRNIEDFWDIDALRDFRTYKVTAQIMGVWPFTCQETFSKTRFFSIIIILTSMAAMLVQDILRNCGTINE ALESAVFVPSALLGILKITLPRIYWKNMKSIILSTAQDWSTTTCTQSRKIMGRSSVVSTAGFLFLLGGSL SISVLAVLRKAALNFRLNSENSTIQYVALGAGCWRSDLPMNIYLIYATQSIQLCIMQLCVNGSDACYYQI LSHLSGQLNILKLNLEGSINSYDGKSSPIDAFVKQHNRLLRLCYHVEETFTFVVLCHLMTNLCFIMMIVL TSWSENEERGNLVIFGCTTIFFYGQMFLFCFGGDVITTRTEALFHSVYSYPWYKLKVFERQKVLFILTKT NYPMHFTACKLYRLNLENFKNIVKFTASLFSFMRLFLQK
DallOr72	MRPTNLIVIKFISFYMKCPGFWPLESVRAKRFMNFLVAYAIFMTFFSYIQSVVIVYYAFDDFQKFASATM NTAICTMGLYKLLLFTYKRPSFLHFIGFVNKNFWCKSYHHNNDEIMNKCLKKCTFYVIFIVIICHTTLLF FFIQPLIDNRGKNESDRELPFAVYTSLPVELTPWYEIIFTVEFISVFYICVCYFCFDVFLYGVNLTLVGE FIILQEDLKGICHFDELPDPSSKYRGCIYSQFIKCINQHRLLTCCADNLRELYKDCVVSFVVILSLLICL AMYQLMTIRGKLLSQIHAYIYVTNILSELFFFTATCDDLSQASSGVAQAAYAVPWISIRSDVLRGRLVNG LRLVIMRSQKPSQMTVGDFSPVTLQTFTSICNLGFSFLALMRQS
DallOr73	MRSADLAVIKVIAFYMKFPGFWPLESVHAKWWMNFMVIYAIGITLFSFYVSATIVYHSVDDFQSLVSATM NSAIVVMGLYKLLLFTYKRPMFLDFIVFVNKHLWYRSHDQNNDEIMRKCLKDCAIYVIFIVIICHMTLSF YFIQPVLDNRGKNESDRELPFKWYTTLPVEMSPWYEMSFTVQLISVFYVCVCYFCFDVFLYGVNLTLVGE FIILQENLKGICHFDESPDSTSQYRGCIYSQFIKCINQHRLLIYCADNLKELYKNCVASFVVVLSILICL AMYQLMTIRGKLLSQIHACIYVTNILSELYFFTATCDDLSQASSGVAQAAYTVPWNSIKSHVLRRRLVNG LRLVIMRSQKPSQMTVGDFSPVTLQTFTSICNLSFSFLALLRQS
DallOr74	MTPTPGDSMAVRLTAFFMRCSGIWAEDTVLGQRIMSHVTSYSICSLLFAFTVTTNDLYHCFGDFGKAAYC ALNVSIVGMALYKQIIFATQRKLFLDIISYAKKNYWYRSYDDYGVRVMKQCATRSGVIIIASVVLCHATL IFYYIKPLIVNQGKNESDRVLPFKIWLDLPVTMTPWYEILYVVEVISAYHCCICYFCFDNFLCQINITLV GQFMILQEELRNICDRSDDSSKATPMDEICIYLRFKKCIIKHQDLINFIELVKELYKNTILGMVLVLSIL ICLELFLLITTSGELFTEMHSFVNVCSGIVQLFLFMLTCNDLAEASVELSHAAYDVKWFFLRSGVWKKQL VHDLATVIRRSQKPCNLAVGGFSSVSLQTFTSICNTSFSYLALM…
DallOr75	MASSPGDSWAVRLTALFIRCCGFWAEDTKFGRKVMDAIVTYSLVALLFAFCVTSNDLYNCYGDFDRFTYC GLNVVTVGFGFYKLVAFSVKRRMFLDLIHYAKKHFWFCHYDDYGAEIMGNCMKRCLRIIIFAVFMCHLTI IIHYIKPLIANQGKNESDRILPFPLWIDLPVTLTPWYEFLYIIEMFSGYHCCICYFCFDNFLCQINITLV GQFVILQKAFCDIYDQRLALLSNDESYIRARFVTCVEKHQALIAFTEKVKELYRDVILGVVVLLSLLICL ELFQLMTTVGQTLARIHYCVYAGGSIAQLYFFALTCNDLTEASLAIANAAYDVRWFLIRSEVKKNALVKD LQTVIIRSQKACSLTVGGFAPVTLMTFTSICNRAFSFLTLMRQS…
DallOr76	MLKIDREESGTIQWTYFFLRCTGFSVPSDPRKDLLKWVRLWAFCVPTLACPITFGDFYFNCYYGSFNDLC YSMINVLTNFFVMAKFYVIILKPQFPAFLQLTRDELWGNAVTDYDREILRQCEKDTLFYLTIFSILAQSS SLAYIVEPILFNCLNHNMTDVRERRFPLKVWYDLPIFETPNFQIFFFIQFCFIYFASIQWLAYDNYLALV NIYSAGQFKILRKRLKDLYDKVGKDGESKKLDDHGVEDEGYLSSAIVNEFKDCITRHRFLIDVIEQLDSI YTIINLVQVVTFSLIICLVGYQLIMPGNPLFRRIKFVIYLGGCIIQLFSFAITCGNVTDASVEVADGAYE SNWNSKNSSERGRGLTKDLMMILVRSKTPCYLTAAGFFPVTLNV…
DallOr77	MASTIQALPMRITFFFLYIAGFGIAKTDKDRKLLNMCLVWSCSTVLVAFSITIVDLYYVWGSFNDMAYSA VNLLTDVIINAKFFTIMFNRQQYEDLLKAACESLWSDTQTEHGRRVLKKCENQAMFFIILFATFAQTSGI AYFVEPVLLNIQNNSTDVKKRLFPFKVWFNLPIYETPNFQIFFLIQMFVTYHSCILYFCFDNYLVLVNIF ITGQFSILKYRLEVLYNEKIIESITRSCVGCEQLSGQDDSLMSISREFKNCIKRHQYLIGFVEQVEEIYT VVNLASVLVYSLIICLAGYQLIMPGNPLMRRVKFVVFISGCLTQLLSFSFTCNNVSVGSVEVSEGPYNSD WYSRNWSKRGRSLTRDFVIIIMRSQRPCCLTAAGFFPVTLDTLK…
DallOr78	MFSFKKTIIMLYLRDAIKIQSHVYTDELSNPEWYWSPDERYYSHQEMAYTGINVLTALIIVIKFFSLLSQ RSHYEGVLQISRKSLWGNAQTKYEENVLRQCEKQAMLFVIFFAIFANSTAFLYITEAILYNIGHNITDVT ERRFPFKIWLDLPIYETPNFHIFFFLQTVMACYAGIMYCCYDNYLVLVNIFIAGQFAILKYRLELLYNRK IVDSSMNKDSDRGKPNADLKVAERDFKDCVKQHQFLIWIVSELECLYSLINLSSVLVYSLIICLTGYQLI MPGNILIRRVKFTVYIGGCLTQLLSFSYTCHNLSLASVDVCQGPYNSKWYERSHSERSRSLTRDFVVMIM RAQRPCHLTAAGFFPVTLDTLKSVLTTAFSYLTLIRQSSMVTVN
DallOr79	MPFDREALPVRLTYFFLYLVGFGTGKTAKERRILNLWLSNGFLASIFGLTIIFIDFYFVWGSFQMAYTGI NVLTALIINIKFFSLLFQRSHYEKVLQITRDSLWGNAQTKDEENVLRQCEKQAMIFVIFFAIFANSTSFL YIIEAILLNVGNNITDVTERRFPFKIWLDLPVYETPNFHIFFLLQSGMACYAGILYCCYDNYLVLVNIFI AGQFTILKYRLELLYNRKIVESIMNKDSDRGRLNEDFKVAAREFKDCVKQHQFLIWIVGEIESLYSLINL TSVLIYSLIICLTGYQLIMPGNVLIRRLKFTVYIGGCLTQLLSFSYTCHNLSLASVDVCQGPYNSKWYKR SNSERSRSLTRDFVVMIMRAQRPCHLTGAGFFPVTLDTLKSVLT…
DallOr80	MTSDSKEILPAKISFFLLYLGGFGITETHSERRILNLWMVYTVLMVTVGAATIGCDLYHEWGSLEGMTYA GITTLVTTIISIKYFTTLMKRPWYVRVMRLARDTLWGHAETDYDKAVMKKCERHALFYVTAFAYLAGSSG VLYIVEPIIYNSLNNITAPSDRMLIFKIWQDWPVYETPNFEMVYILQALITVQLCVLYSCFESFLVLANT FITGQFSILRYRLEVLYSHQLIDRITSSYMESGEMDGEKNSLAFVSQEFKNCIRQHQFLISVTEELEGLY TIINLASVLIHSTLICLCGYQTIMPGNALVRRIKCTVFAAGCISQLFFFSFTCTNLTLGSLTVGDGPYNS AWYNENSSEKGRSLTKDYSIMIMRAQRPCRLTGGGFFYVTLDTV…
DallOr81	MTSGQREILPARISFFLLYLVGFGITETDQQRRTLNLWALYTIIIVALGTISIYSDFYHEWGSFDGVAYT GITMVTATIINIKYYTTLMKRTSYERLMRLARDKLWGQTQNDYDKEVMKKCEKHALFYVGAFAYLASSTG VLYIVEPVIYHWWNNITTPSDRMLIIKIWQNWPVYETPNFEMVYLLQVFITVQLCVLYSCFESFLVLANT FITGQFSILRYRLEVLYSHQLIDRITSSYMESGEVDGEKNFLAFVSQEFKNCIRQHQFLISVTEELEGLY TIINLASVLVHSTLICLCGYQTIMPENAVLRRIKFGVYAIGCISQLFFFSFTCTNLTLGSLTVGDGPYNS AWYNKNSSERGRALTKDYSIMIIRAQRPCRLTGGGFFYVTLDTV…
DallOr82	MMSHPVETLPIRLTKFFLSAAGFTIATTRREKIVVDVIVTYSTIALSFACCVTGMDIYNCWGSFYEFVYS FIGFGTCFIVQSKFAVFMVKRKKYLKLMKYTSEILWTRHHTEYGKGIIKECEKQAMHFIILFTFLAQGVS LCYTIQPILLNIGKNETDRLFPFTFWVDLPIYISPWFEIAFAIQVLSCYHTSICYFCFDNYLALTNIFIT GQFKIVKNRLETLFDVHTLDPKDGNGIKRWCVARSRGLGRIARELKNCVKQHQMLIDLVDQVEDIYSFIN LLQVLVFSFLICLVGYQLILPGNSTMRRILFVVYFGGCFTQLFTFAFTCNNLTLASLDVGEGPWHSKWNT KIRCKEGRAIVRDLQMVIMRAQSPCRLTAFGFFPVTLNTFKSML…
DallOr83	MNVLLLYTIGGLVTSFVTTAIDIYHCFGDFDKFTYCSMNVFTVGFGFYKLIAFLLKRKEFLNLISHIMEH FWNVDYDDYGSTVMKDCMLRCTRIVTFAIFMCHLTISMHYVKALIENRGKNESDRDFPFRFYSDLPLSLS PWFEILFVAQIFASYPCCYTYFCFENFLCQINITVVGQFLILNKEMREICDTKDTSSLSIESGIRPRLVR CVQKHQHLIACVETTKELYRSVMLGVVILLSFLICLEMFELMVSANSNTFYTFHYCLYAGGSIVQLYFYT LSCDKLTEASESLSDAAYDVRWYLTESGASKNQLVKDLMMIIMRSQRACSLTVGGFTPVTLQTFTSICNT AFSFLTLIRQSV
DallOr84	MDGLVVYTISAVIGALFFTLIDLYKCYGDVDKFTYSTMIFFTGGFGLYKVVSFALKRKSFLDLILYAKRH FWDIEYEGYGADVMRKCMLRLTGIVTFAIFMCHLTVVLHYIIPLLENRGKNESDRIFPFRLYSDLPITLS PWYEILYLGQVIATWPCCYCYFCFDNFLCQMNITAVGQFVILQKEMREICDNLDGSRLLNEKNIQSRFIR CVRRHQQLIDFVEDIRELYRSVMLGVVILLSFLICLEMFQLMTSTSSTKLSTFHYCVYVGGSITQLYFYT MTCDNLTEASLAISNAAYDVRWFSIKSEALKNRLVKDLSMVIMRSQRACTLTVGGFAPVTLQTFTSICHT AFSFLALIRQTIQKNDS
DallOr85	MDGLVVYTITSVIGALFFTLIDLYKCYGDMDKFTYSTMITFTGAFGTFKVISFAFKRKSFLDLVCYAKKH FWNVEYENYGANIMKECMLRLSGIVTFAVFMCHLTVVLHYIIPLLENRGKNESDRIFPFRLYSDLPITLS PWYEILYVGQIIATWPCCYCYFCFDNFLCQMNITAVGQFVILQKEMREICDNHDGSRASNEHNIRSRFVR CVRRHQQLIDFVENVKELYRSVMLGVVILLSFLICLEMFQLMTSTNSNKITTFHYCVYVGGSITQLYFYT MTCDNLTEASLAISNAAYDVQWFSIESEAFKNRLVKDLSMVIMRSQRACSLTIGGFAPVTLQTFTSICHT AFSFLALIRQT
DallOr86	MDALVVYTISAVLGAIGFTTVDVFKCVNDIEKFTYSSMNLITVLFCLYKVVSFALKRRQFLDLIRYAKKH FWYIEYEEYGAAVMNECMRRLTGIVAFAIFMCHLTISIHYIRPLLENRGRNGSDREFPFRLYSNLPIKVS PWYEILYLAQIFSTWPCCYTYFCFDNFLCQMNITATGQFVILQKELREICDKRNESTVVNEIHVRSRFVR CIRRHQQLIAFVEDIKELYRSVMLGVVILLSFLICMEMVQLMTSSSSSALSTFHYCVYVGGSITQLYFYT MSCDNLTGASLAISDAAYDVRWFIIKSGASKNQFVKDLSMVIMRSQRACTLTVGGFAPVTLQTFTSICHT AFSFLALVRQTLRDNEQ
DallOr87	MTSTKRGKLPMKVTYFFLSCVGFGVAETEYDRKLLNISLCAFLLLSTASIYFTATNFYLKLNRGIISETI EASFPLLTSSLTHFKLVLFTLQRTPYEHLLQRTNETLWIQSSTEYGEIVLEKCERQAQLFLFIFVILGHA SGVGWIFEPLFLNMRSNSSTRHLPTEVIIGVPLFESPNYEIFFAVNALGIYIITILYFCFDFYLVLVNIF IVGQFEILRQRFEIIYSVKPNQSVIKNGHDNGKNNHRQLATMDYISQEFKNCAKQHQFLISLMEEIESIH NMMNLAQVLMISLIICLVGYPLLMPGSALTIVKNGVFICSCLIQLFTYTLSCHNIMIASSDIADGIYFSR WYHENHTEAGRSLSKAFMIVLLKTQCPCYLTAWGFFPITLDTLK…
DallOr88	MALLNENFLLLHYFGVWPSAHWRQRTWKTVVYSLYTSYIIFCIYWFTISGSIHLLLITDDVEDFSESSFMLLSLLALCVKVVIALLKKSEIIGLLTDLENYPHKPANLETQLLQDKINEQIRFCTLCYGGLGEATVCYGTIAPFFQSIPFGVLPYKAWIPYDYSKPALYWTTYCQQLSSVFIAANINFGFDTIIFEFIMQMCAQFSMLKYRVEMMINEFDEKQILSVSKINPTLLQSYEEYMTDCVKYHIDILRLCKRINTIFSSIIFVQYTASSIIICVSVVLVSQMPVSSPKFVTVAGYIACIMLEIFLYCAAGNEATFQCQNLMTAIYSTKWYSLSDRMKKCLGFMMARSMKPITFVSHHMIVLSLPSFCVLLKTSYTAYTMLQQFAD
DallOr89	MALLKESFLLLHYFGIWPSVDWQPRTWKTIVYSLYTCYVIFSIYWFTISGSVYLLVISDDVEDFSDTSFM LLSMLAICAKVIIAISKRSEIISVLTALENHPHKPVNLETQLSQDKTDERIRFFTICYGGLTEATVCYGT IAPFFQNIPFGFLPYKAWSPYDYSSSLIYWCTFCQQLISVFMAANLNIGFDTIIFGILMQICTQFNMLKC RLKMIVDEFDAKQIMMRSASDPMILRSYEKYIVDCVKYHTAIFRISKKINYIFNSIIFVQYSASAIVICV SVLLISQMPMSSPKFMTVAMYVACMLLQILMFCAAGNEVTLECESLTTTIYNTKWYLLSPSMKKCLGLMM VRTLRPVIFVSHHIIILSLQSFCILLKSSYSAYTMLQQFSG
DallOr90	MVLLRESFLSLQYCGMWPPLHLESKSWQYRTYSLYTIYVMAVMYWFTLSELINLLITTDDIEDFSDTCFM LLSTAAVCAKILITLMKRSEIRDVLVTLESCPHKPMNSEEQAIQDEYDGQVRFLTLFYGVATEITVWCMT IFTFFQGIPFGVLPYKAWVPYDYSEPRVYWFTYYQQLLSVLLAANLDIGFDTIIPGFMLQICAQFNILRC RLHRVVNYFDDTGCSKAKSCEVLELYENHLVDCIKYHRDIFEMAKKINSIFTGIIFVQYAASFIIICVSV LLISQMPLFSPKFLALFMYLSCMLLQIFMFCAAGNEATIQCQSMINGICGTKWYLLENRMKKYLVLMMLR TLRPVRFVSGFIIVLSLDSFCILIKTSYSAYTVLQRSSS
DallOr91	MVLLRENFVYLQTIGLWSPVTWPSDSWKSRAYRLYTTFLITATYWFGITESISLFTIVNSIEDFSDSCFM LLTTIVVCFKVDTILSKKSEIVALIEAFEVYPHKPMNADEERIQTEFQARIRLISCICGGFVEVSAWIMT ISVFFQEIPYGDLPYKAWIPYSYSKPGVYWFTFCLQLLVVVFLANVAIGFDTIIYALFLLICSQFNILLH RVTKAIDEFPTNNTSKIDICERKIIDCVVYHRAIFKISAKINLLFRRIIFVQYTASTIVICFSVFMISQV PLLSTKALFFFLYFICMLTQIFVICALADEVTVECENVIIGIYNTKWYHLTNRTKGYLVLMMVRTLRPVV FTSGHIIVLSLNSFSNLLKRSYSIYTVLQQNSK
DallOr92	MVLLREHFVYLQTIGLWTPVTWPSDSWKLRAYRLYTASLITATYWFGITESISLFTIVNSIEDFSDSCFM LLTTIVVCVKVDMVLSKKTEIIALIDALEAYPHKPMNADEERIQAKFNARIRLISCIYGGFGEISVWVMT ISVFFQEIPYGDLPYKAWLPYDYSNFAMYWSTFYLQLLAVIFVASVDCAFDTTLIGLIILICAQFNILRA RLERAVDEFETGELKFQEDISNVVKICENRIVDCVKYHRAIFKYTINYLYRWIIFVQYSASTIIICISIF MLSQVPLLSTKALFFLLYFMCMLIQIFTLCAVAGQATIECENVLTGIYNTKWYILTNRAKSYLVLMMVRT LRPVVFMSGYVIVLSLDAFSNLLKRSYSAYTMLQQNSRK
DallOr93	MVLLRENFIQLQYIGLWQPLCWPSNDIKSRVYWLYTIHILVMIHCFTLSEALSLFTLIENIEDFSDNCFM LLTMFAVCVKAVVTLLRRSEIIDILTALDVHPFKPMNTDEERIQEEFNKRIRFFTFFYAGVVECSVWIMS ISVFFQGIPFGVLPYKAWLPYDYSKSTVYWLTFCAQLFTIIIGANICIGCDTVMPGFYTIVCAQFNILRY RLEKVIDEFDDAIVLKPEEMIFTYREHCEKGIITCVQYHKAIFEIAKKINSISSSIIFVQYLASSIIICL SIFMLSHMPLFSSQFVYFTLYLTCMMSQIFLLCASANEATIECQNLTTGIYNTKWYNLNHRAKSYLGLVM VRTLRPVIFKSGHIIVLSLSSFSNLLKHSYSAYNVLQQSSK
DallOr94	MESLRHSFTLLQYCGMWPSHRWSSFSFKARIYGLYTVCVLAMINWFVVSELFSLSAIRSIEDFADNCFML MSMIAASGKTAVILIRREEVLVMLNTLDNYPHKPMHVDEQNIQNQFNRRIRLIFLLYAGQFEIGVWFMSI FMYMQKLPFGVLPYKAWIPWDYSAPGMYWFLYWLQLITVVLGANVASALDTLISGFMMLICAQFNILKCR LERTIEEFMIETSSKSDRIRCDSGQISERRIAACVKYHRAIFQLAQTINSMFTIIIFIQYTASSIILCVS VLIMSQMPVTSAKFMSLFTYVWCMVLEIFMLCASGNAATVECERLIFDVYCMKWYRLTERAKKALLLMMV RTLRPIVFTSGYIIVLSLESFTKLLKLSYSVYTVLQQSIR
DallOr95	MLPYSIALLRVWGVWVPQDWWPAWRKKLYPAYTVFVICFVYANTLSQIIELFTTYETVKGFINKSFILLS TIAGGIKGAHCILHRQEFINLAKTLGSYPCRAESPEEEMIQREFDEKIKHMNRRYITMHLFTITTLTIAS ILRDVPKGELYYKAWIPFNYTSPPRFWSAYIHQVIAHYFDLCMHAGYDTLAPGMMIHACAQFAILGHRFR LLPERIKERLKESDDINESQELKALETKKLTECVRHHLQIFEFAKTNNNIFSGMIFMQYTVSSLVLCMST LRLSQIHAFSPTLLSIFLYFLSMIVQIFMPCFSGNQITIASEKLCDDIYSMDWTILSTSTKRSLTMIITR AQKPLRFTSGYVLTLSIESFNSVVKTSYSAFNVLHGSSDF
DallOr96	MLTQEKDGVKGFLPGSWWVFVATGLWRPRSWKSPFLVYLYQGFSIFTIFLVYTFTTTSILGIIANHGGIA AVMSDFLLLSFIACCGKSINMIVCRDTIIDVIDTLQRDPCMPRDAVEEDIQFKREHFVWINTLIYGILTE VTAMMVSVGSLLQHPEEGELPFNTWLPYYHDSGFGYRFAYGQQIISIWFSASMAVAYDTAVPGMMMEICA KLDVLKYRLVNFRTLLETSDTVGAYVSERKLVAECVKCHLIILRLAETINDVFNAVVFLQYSLSTLLICV SIYNLANTNIMSSEGSGIILYLGCMLMEIFILCAAGNELTLVSESISDAIYEMDWTELNGSTIQSLILIM TRTTHPIVFKCGSIVDMSLESFKSLVKLSYSTFNLLQQTSA
DallOr97	MVPYSFVILQLLGFCRSATWQEGWKTRLYDCYTYVMLFLLYTNALFQSIYVFTSFESVDVLIDNTFILLT TINSGLKATSFVRRRQEIVDLLRRYRSQMCSPRDEAEEFIRFKYERVIHNLSLCYISFTMCTVIFQTYVQ WRELVPRGELIYKAWLPYDNSYPLTFWISHMHQVICQLADASVSCTYGVIVAALMIHITAQFVILNHRFE NLAASLGFADGSGKGLSKMRENDDHEGIVMMEREKLAECIKHHLCIFECMEMSNDVFGATMLAQYAASSF ILCGTVYKVSKMSGLDPELIGVLMYLGCMLFDIFLPCYYGHNVTTESFRVSQAVYNMYWSALKTPTKKSL VLIMSRSLKPFRFTSGYIVQLSLDSFGGLIKTSYSIFNLLKQQSN
DallOr98PSE	MQILPVSFILLQYIGFWRSENFSSGWKYMAYSIYSTLLVIIIYSSIISELIGIATSNDNIKEIVNNMMIL LSMIGACAKATTVLLQREGISNLITILRAHPCMAKEPEEVAIQDIYDKMIR*AYVTLSGVTSFLVTTAAL WTGAPHRILPYKSWYPYNTSTLAGFWTANVHQIISHNYGACINAACDTLIYGLITQICAQFAILQHRFHR LPKSLTRIGRNTEQWEKNEIRNCVRHHLQILHYAHGCNRIFDTLICLQFCISSTVLCVSVFRLAQINLSS PDFLLIVMYLMCMLLQIFILCISGSHVMFESHNMVHGIYAMDWTPLNLNTKRSLLFIIGNCLRPVKFTCG TVIPLSLDSFNQLIKLSYSAFNVLQQSSG
DallOr99PSE	MLPVSFTILQYIGFWRPVKLSSEWKCMAYGIYSTLVVFTVYSSIVSELIYMATSNDSAKDTINNLVILLSMIGASAKLTTVLLQREKISNLIAILRTHPCEAEEHEEAAIQNIYDQTI*YVILSGVTTAMVTGASLCTEAPSGILPYKAWYPYNTSTPLGFWSAYLHQIIAHAYGAFTNAACDTLIYGMIMQICAQFAILQHRFHLLPKSLAAIGKNIEQWERKELGNCVRHHLRILHFADECNRVFDSLICLQFLISSTVLCVSVYRLAQIELSSPDFPIIVMYLMCMLSQIFILCFSGSHLIFESHNMVHGIYDMDWTPLTLNTKKSLIFIIGKCLRPVNFTCCTILPLSIHSFNQLIKLSYSTFNVLQQSSGVSH
DallOr100	MLPYSFSVLGFWGVWLPPDWSSGWKSRLYYFYTAGMIILVYTNTLSQVIDLLVTYKSLKHFINNAFILLS TIGAGVKAAHCLYIRRRILGIEEKLNTYPCKPQDEEEKAILQHFSRIIKILNIYYIGLYVCTITALTTVS FFRDVPRHQLYYHAWLPFNYSSPGRFWAAYMHQVIAHGFDACMHAAYDTIAPGIMIQACAQFAILDHRFQ LLPKLVDRVRDKSALDFPQDEASQRRRVMRFEAKKLAECVQHHLKIFQLTKENNKIFGIMIFLQYSLSSV VICLSVLRLSQVNAFQPALISVILYLICMVSQVFMPCYSGHQITLQSSKVSDAIFSMDWPDLGVATKRSL ILIMQRSQKPLQFTTGYIITLSIESFNSLMKLSYSVFNVLHRSP…
DallOr101	MDFHKETFLILTYMGLWKPKNLSKWKSIFYNLYSAVVVTMMTTYGLSRLVNMIVSTKNMAQFIFLGVLES GLKGCTLFFYASKIINIFEMVSRPPFQCQTSEESLVHQQFSREVRRVSRYCFMYIMIAAPYYGIDAFFTA LPKRKLPLECWLPYDYSSLYAWGFSSVCLLLGMLWGITFNVVCNCLFFEMMMQVVLHVKILKIRLRAMIN TQPNANRTNNHCRGNQLLLERQSLHHCVQYHIAIIRLGKDIKAILSTIILIKYSLTSIMLCTTVYLMAKT PVFSTNFVSFSVYFGFIFYQIYILCYAGHRIRMEFDSIGEVLYTSNWIALSETSKQSMKFMMINAEKPFV FTCGGILKLDIEALKNTLQLAYSIYNIL
DallOr102	MSFFSLNILAFRILGLWFPEETSSVCRIILYRIYNAFAVTAMCTFVLSQFFALLECLNDTKELTNASFML LTMIAVAGKMFNMTVYRYEISRMVKLFDLEPFKSMDDREVVIKSKFHRSVKRFISVYGTLGTATCTLITL FSLIRDMPRRQLLFKARYPFDDSASVGYWVSYIHQLYSHYMGAVVNMTFDTFVSALMLATSAQLEVLKYR FVMMPSAMENERAETGCKGNPEEVERMEAKYLRNHTNHHLAIFEFSKMTNDTFTVSIFLQYCASSLVLCV SVFTLTQLKPLSKEFNSLLMYIGCMLVQIFIFCDAANDVTIRSETMAEGIYKMDWTSLSINSQKSLVLIM ARTLRPIRYTSGHVVSLSLVSFSSLLKLSYSVYNILTQSSE
DallOr103	MKIKIFPLNFFVLQMMGFWRPPHWSSPSKIIIYNFYSCFMCFTLFSVTLYQLIEIIKSPGSVDNFIKNSR VLLTMMNACAKSINFFKRRGDILKAIDLIASSPCCPRDVAEDVIQGKYDKSIRRNSIIYGGFIHTAVCSR VLEAARECAPNRMLPFKSWIPYNIDSDLSFWLTYIQQNLAAYISAYVSICYDTIVPGCMVLTCAQLQIFK SRLQDFRPDDDKNHEEHLNNHDGDKKLISNCVQHHLKILQFVESTNNIFTFTLFTQFSISSLVICVSVYD LSKSTPFTGDFVEVVLYLMSMLLELYIFCLYGNDVTVESGRIAGHIYDLDWPSLKTSVQKELLIIMTRTM KPLRFISGHVYVLSLASFTGLLKTSYTTYNVLEQMS
DallOr104	MKTSILSLNFFVLQIMGFWRPPHWSSPLKIIIYNFYSCLMCFVLYSVTVSQLIEMIRSPGTVDDFINNSR VLLTMMNACAKSLSFITRRVDILRAIDIIATPPCSPRSAAEAAIQEKYDRSIRTNSIIYGTFIQTSVNTV ILQTAMECIPNRILPFKSWIPYEINSDLTFWLTYMQQTVATYVTSYVNICYDTIVPGCMVQTCAQLQIFK SRLKDLCEHDCENNKHSGLQDLEYDDSVDKKLVSNCVEHHLKILKFAELSNSIFTSTIFTQFGISSLVIC VSVYDLSKAAPFSPYFVEVILYLMSMMLEIYLFCFYGHNVTVESSRIGSDIYDLDWVSLKIPVQKSLLII MTRSMKPLIFTSGHVVVLSLASFTSLLKMSYSAYNVLQQAS
DallOr105	MPSQENSSMLFHRETFLFLRYIGVWKPQNLPKWKSILYNIYSTVTVTLIMTFCLSQFSGIILSKSANVKA LMQNMFLALTTMCICLKIINLFCCRSKLINILEMLTTHPFECQSSEEYSICYKFSRRVRCLSILSIAYIV IAPLYFAIEEVLGNLAKRTLPFSGWFPYDYSSPSVWWCISLYLAISLYLEAVFNIVYNALFFELMMRIVA QVKILKHRLQVMMTDLGNAMSENSAEKHLLLERHLFRDCVEYHVVILRMAKDINSIFATIMMIQYLITSL VLSSTVYLMSETMLASRDFLKLTVYFLSMFQQIFMLCYAGHCTYLEFDSIGDVLYTCNWMTLSENSKQSM KLLLVNAKKPFVFDCGGLLKLDMEAFKNTLMFAYSIYNIF
DallOr106	MSKFFHKETFPLLKYMGFWKPQELSKWKSILYDIYSTIIVTLIMSSGLAQFLGICFLSHTNLRVFMQNIF IGLTTMSICLKVVNWFYSLSKIINILEMLKQHPFECQTREEYLIYHRLSSKNRRISITSLTYCMMSVAYY FIDQIVTIRPQRTLPLSAWLPYDYSNSSKWWFSSSYLALVQYLMAVFNEVYNVFFFELMMQSVAQVKILK NRLHVMMTTLVKAHSTKNHLTKNDLLMERELYHKCVQYHIAILRLTRDINSIFAPIMMVQYLITSITLPS TVYLISKTMICSRDFLKLGAYAAFLLQQMLILCYAGHRTYLEFDSIGDVLYTSDWIALRESSKQSMKLML VSAQKPFVFDCFGMLKLDMEAFKNALMLAYSIYNIF
DallOr107CTE	MDMDFLPHSFAIFTASGLWRSLRWSSGLKKHVYDCYTFLILVIVYLFGFMEFVDAMCDFGNVEEMVSASF MLLTTGNTFCKALNMMNRRKDINIFAILNDDVCRSKNQEEDEIQTKINIRIRWVCTSRCARVKSAVVTIT ISSVKQNVPDRTLPFKAWIPLNYSSDNVYWYFYYYQVIAYTTVGIISIGYDTMVAGIMLLTGAQLKIFKF RCENMLANVEEEQKKSNLSKVDLERKILKQSVWHHKTIL
DallOr108	MDFLPHTFAISTAGGLWRPLRWSSGLKKHVYDCYTFLILVIVYLFGLMEFVDAMCNFGNIEEMVSASFML LTTGNAFCKALNMVNRRKDIINIFAILNDDVCRSKNQEEDEIQTKINIRIRNDATSYFCIVQCAVVMITI SSVIQNVPDRTLPFKAWIPLNYSSDNVYWCFYYYQVIAHAEVAIISIAYDTMVHGIMLLTGAQLKIFKFR RENMPANLEEEQKKSNLSKVDLERKILKQSVWHHETILQFAMSSNEIFSTVIFIQYAVSSFVICISVYRL AGMALNNPELPFALIYLLCMVNQIFCFCWYGNEVILESLGIGEAIYKMDWPSLHLRTQKDLLMIFNCTIH PIVFTSGKILVLSLESFTAIMKLSYTAFNVLQQR
DallOr109P+F	MRHHVSRNPSTFFHKETFLISKYMGL*KPQELPRWKSIFYDIYSTVIVTLIMTFGLSQFLGILFILEPSKPESIHGKYIHNSLNDIYLFESCQLXLYCPPKIINILEMVKRYPFECQTSEEYLIYHRFSSKVRISISFFIYTMIAALHYAVDKVLTTLPLRILPHSAWLPYDSSSLLTWWFSSMFLAVSVYLDSLFNMVYTIFFFQLMMQIAVQVQISKYRLEVMMATLLKVNRIKNHSTGDDLLLECELFHNCVHYHIAIFLARDINSIFGLIMMTQYLITSLALSATVYLLSEIMVFTSDFLKLSGYLGFLFLQILIVCYAGHRTYLEFDSIANVSYTSDWITLSETSKQSMKLMLVNAKKPLIFDCGGXLKLDIEAFKNILILAYSIYNLHFCN
DallOr110N+C	TSIIKDVPVRTFPYRLWIPFNYTVSSYWVIYPAALTGITLASTFHVFHDAFITGLFLTL CVQLKILRTRITNKQIFKVKSIHKFLEHYNLLKQCAQLLNETIVYVIFMQYATSCFVVGLSVCRLVNMNY GDPAYLFTIGYYICLLLQTFYYCWFGNEVTVESSNIRDSIYGSEWYSLDKTRLRDIVMIMQRVSTPIQFS CTQLFVLSLDSFKQ
DallOr111	MLKSIYLSVMEADPLFLHISVFKACGIWPPAEWTSLWKRMLYKSYSFLIVGIICSNCVLQSVDAFTSMGR INDLVETLYILAAGCNLSYKAFNVVIKRQDIIKLLALPRSNQCHVLSCEEEAFRRKYHLRVRNSTILLCT VLEFTIVNMIISSIFGNIPERTLPIKIWLPSNFTEGYRYWMIYCSQLIAFTYAGTFHVFYDTFIIGVMIT LCGHLQILQYRNSKMAAPDIQFQNYNFGVSYGPTKSAIERKLIIKSMEHYELLLQFAKSFNEIIFYVIFV QYSISCFIVCLSVYRLVNMSFSDPAYVFTIFYCGTVIIQTFSYCWFGNEVILESANVSESLYNSEWYSFD LATLRDFSIMLHRVQNHIEFSCTRLFVLSIDSFKNIMKLTYSGL…
DallOr112	MNVTALSPNFHIFTRFGVWLPPEWPSGWRRILYKTYACFVTVMLYSMFSFQFIGVFGSIGNINELVESIY TSATVFNLGCKIFNLLEKRRDIVKLLGLLEADICQIKSQAEKEIQEKCNRRIWNRTKFLCLFFETTCVTM VLTSTVKHIPERSLPLKAWLPFNYADGYTYWPVYMHQVIGLVYVGMIHASYDTFIVGVMLTLCSQLKILQ YRNSEMSLLNVRVTTVAVVDQKMLEKEFVTNSIRHHQLLQQFAESFNNIIIYVIFVQYSVSSFVICVTAY KLVNLEFDNPEIIFTILYCTSMITQTFFYCWYGNEVILESANIGNSLYTSRWYSLNAGTVRDVTMVIHRM QHSMKFSCSPLFILSVDSLKNIMKVTYSTFSVLIKS
DallOr113	MNKSEYKPVNAFKLNLTIWKYAGIWPAGVKNKSLRYIYYIYNSISPTIWFGSFFILQFIHILMVITDLEK LMHSIYLMISYCAMACKYHSILWYRRRLEELFNTLNEPIFKPRLPSHFDVMNESMRIARRDSIIFLSSGI CATIFWTFWPLFDKKSEENELAYNMWCPLDISRSPTFELVYAYQTIAITYNTMFNTMTDTVICGLLKMMS GHLDVLIEDYGTIFEDIFICPGEETPRTVAGKKLMELENVAQETEKQSEMGTRMKKRLVQKSSNNNSRLE IPPVIIPQISQEDMKARVSTCVEFALAIERFANEIKDIFQAGILVQFIASCLIVCASLFALTIFSDLADA IYTCDWTSCDERFRRSMDIIMSRSQKPVILLIGGLFSLSVETFI…
DallOr114	MRKTNSFPLGKSYLHFNFQCLSWLGIWNPYEGGLKYWLYQVYWVYVISVIMAMRLMNILVRGINAENSAQ FLQEFSMLAVETADTIKYIAFLFHRAEVLELSEAFNWERHLLGTNEITQYRNTVLTSSLSSSKTFTITIM ITLIQYFTFSFYSAFCEADYKAERLPISVAPMKYCFVLTNFWVAFISDYLTFTLLGLIAVAHDAFIMAVM INVEAQLKILNFRLERCHLTNHHNHDATRNDVDPVVIHFECVERCTQNALNLNAELINCIKFHQQIVRIL RIFKKIYDNALLPQLFISLLLITALLLQMILGRESNNTDAVVALGFLIPVILQLLTFCWGGNIILVESDR SSNSLYVSHWYTRDREFRDNVKIFLGAIRNPLIVRAGGLCDLSA…
DallOr115S	MEKNNIFPIDKSYLHFSLKCLSFLGVWNPYKKGLKYWIYQAYWAYVVNVIMAMRLMNTIVLLINAENSLQ FLQQFSLFCVITANIIIYIAFLSHRVEVWKLAGSFNWERYLPGTEEITHYRNRVLANGLRTSKTFTMSIG FAVIPYFIFSYYAIFCEADYEVGSLPIFRVAPMKYSLILTNFWVAFVIDYIYFVVLGLIAVIHNAFIMSV MINVKGQFKILNFRLERCHMTTCKIRDDAENNEDSDVVHFEYVERKISDESLSLNPNEQLINCIKLHQQI LRISQLFKNIYDNVLLPQLLISLLLITVPLLQMVLGKDGDHTDSVVAVEFLIPVILQLLTLCWGGNLSLI ESDKSSNSLYEAHCYERDKEFRDNAKIFLGAVKNSLIISAGGLY…
DallOr116S	MSNTKSNMRENVFPIDKSYLYFNLNVLSVMGIWNPWEEGYKHWIYKIYEWYVIIVIMVMRLTAILVRGIS AEDTTQFLQEFSLLAVEAADTIKYIAYIFHRQQVLELCSAFNWDRHLAGTEEITQFRNKVLTNSLSASKT FTIAIVIAVILYYCFYYYAALGYSEYKLEKLPIRTVPLKYCFILTNFWVAFICDYITFTWLGLIAVTHDA FIMALMINITAQLEILNFRLEKCHIEIFELSDDYKNHEQSKLIHFESVEREMHDKSVALDPNAELINCIR FHQHIIKMLNTFRTIYDKALLPQLLISLLLVSMSALQMILGQQGNLSDSVGALVFLIACILQLLAFCWGG NIILVESEKTSYSLYASHWYYRDTTFRNNVKIFLGAIKNPLIVS…
DallOr117	MSPTTTELTVKQNHVFPLTKSYLAFNFKWLTILGIWNPYKKGLKYWIYQGYWTYVITVVMAARLMTLLVR TLIAEDAATLLNEFSLLAVELVDTLKYIALVVHEKEVIELSEAFNWERHLPGAERFKHYRNKVVTKALSA SRTFTIAIMIALVEYYPFYYYSILTHSDYKVEKLPVGSVPLKYCFITSNFWMAFIFDWFTCTWLGLLAVC EDALIMAVLINMTAQLEILNYRLERCHLTTYVLNDDEEYYESSHTSFEYFEAQSGISSVDNPVVDPNEEL INCIKFHQHIKRMLKLFGTIFDKALLPQLFTSLLLITLLLLQMILGQQGNLLDSIIAMAFLFCVLLQLLA FCFGGNFVLVESDRTGSSLHASHWYDMDITFRKNMKIFLGAVRN…
DallOr118	MSTRGTDTRKEQVFPIILCRIRIWNPYEEGLKYWLYGIYSTYFVSAVMITRVLGLAVRAITGKSASQLLQ DFSFRAVEAADSLKGIAFLIHRIEVLELSKTFNWERQLLTMRQITQYRNEVLTNSLSASKKFTIIIIIAL IQYFTLDFYMTLCQSDYKVDNLAIRSTPLRYFFILSNF*VAFICDYVTFTSLGLVAVCHDSIIMSVVINI TAQLRLLNFRLENCHMTTFTITNDKHLALHFTCYILVTSKIYCLSMNFLFRMVNIFKNMYNKVLLPQLLN SLLLITISGLQMILGQQGNLTNSLIACGFLILVTFQLLAFCCVGNYILVESVKTSYSLYAVHWYNKDRIF RNNLKIFLGAVRNLLIVSAGGVVNLTAETFKKILTKAYSGVAVL…
DallOr119	MGRTESKVEKKNVFPIDKSYLYFTLNVLSCLGIWNPSMEKGRKYWLYQAYTIYYVVVIMILRIITVLVRA LHTTNSTEFSQEFSLLVVLICDAAKGLTFVFHRSDVLEILGIFNWERHILGTEQVRYYRNRVLTIAMMAS KIFTIAVAIILTQYFIFYFYVIWKYSDYEIANLPIGSPPLKYCFVLTNYWVAISIDFVIFTSLGLNAVCH DAFIMGVLINLMGQLKILNFRVEKSSMTNLIKSSDEEIEENSKVTQFECAERESSDEFVTLDPNEELINC IRHHQQILRILEIFKHIYNKVLLPQLSISLLLIIVCGLQMILIKEGGSLDGTLVALGFMLSAVLQLFAFC WGGNIILVESDKTSFAIYSSQWYDRDIVYRSNVKIFLSLVRNPL…
DallOr120	MGMKTIFSIDQSYLYFNFKCMTLMGLWNPYEIGVKYWLYQIYTMWMIGVIHIMRTMSTFSRSLTADTPLF FIQESSIFAAEIADIIKCIAFIYHRVQISELSNLFNWEKHMLSGEELKNRRNQVLRDSLFASKTFTIVIM ISGIQYFAFYFYSALMQSDHQVERLPMGSIPMKYLIVSTKFWPVFIVDYLSATALGVIALSQDAFLMGVM INIAAQLKILNLRLEYRQASHKSNDNYSSNHPNLGTHFDCVVRIHDKPATLEPNDELIICIKFHQQIMRM LKLFKSIYSIVLLPQIFISLSMTVLQLQLILGEHQKSTDTLIASVFLFGVVVQLLAFCWGGNFILMESEK TSYSIYASHWYSEDRVFRNNLKIFLGAVRNPLTVTAGGLIGLTA…
DallOr121	MSRKESQVEKKNVFPIDKSYLYFTLNVLSCLGIWNPYKEKGRKYWLYQLYIMYYCVVIMMLRILTVLVRA LNSTNSTQFFQEFSLLAVLICDAIKGFTFIFHRPEVLTILGIFNWERHILGTEQIKYYRNKVITTAMLAS KIFTIAVAIFLTNYFLFYFYVIWKYSDYDVKKLPIGSPPLKYCFILTNYWVALGIDFVIFTALGLSAVCH DAFIMGVLINLMGQLKILNFRVEKSSMTNLIKSSDEEVEENSKFTQFECVERECNDESVKLDPNEELINC IRHHQQLLKILDIFKHIYNIVLLPQLSVSLILIIISGLQMILVKDGGNLDGTLVAVVFCITAIIQLFAFC WGGNIILVESDKTSFAIYSSQWYDRDLVYRNNVKIFLSLVRNPL…
DallOr122	MAKGSVFPIDESYISLNLKYIAALVKCIADLLQTLDARTLPEFTQAFASVVVHVAGAFKTFSIVYSRAEI LLLARLFNWERHLSCTPQMAHFRDVLMSKASASSRKLTLIISGIVLMNSFADLYSTLTVANCTLTDYPLS YLPLKEFSSAENCRTVALADYIVHNFASANIIINDSFLMAVMSYITVQLKILNFRLSNCHKTFIEELIIP EDEKNLEITSYECHQMSKDVSVLDPNRELIKCIENHQKMTEIFTTFKSIYNNILLPQLLSSLLILSLMGC QLVLTNYDTDEDVHAMVHPLIFVTWATLELYIYCAGGNSILIESEQISSSAYNTQWYNNDKQFRGNLALF LSLVERPLVISIGGVIALSKDTFKNILTKAYSFMAILKNSSGQ
Dallor123	MEVLRTEHREILNMLLTVGRVGGIWSAVDPPLFIQRFLYSIYGFLAKGSLWTLAATMSADIISNSDDMFAMSDAGAMLAGLSAVIAKVVVFQRHPKDIRRLIDMVYGPIDTMVMAKDGPVYGLMNFHVNVEKVIEYGWAGMAVQLVGAMLVSPVIFAGGNSSLPLRSKYPFDTTDDLKHNMALGLQIITAIFNFTAMFALDGLMRGFCRWTSFQMQILNSNFRHCDPVYSRSNQESSAGKLTYMSNFESKINCFVLFHPTEITRESDSFLRRFETCIKHHQRIIVIMKDMNRVFGYYIFAEFSSSTFIMCLTGFQILLGKRSTTNVIKFMLYFNAAFVHLATCCFFGQMLSNEGNKIADSVWMSGWEKESNMSHAGYLMIIALMRAKQIIELKALGFYA…
DallOr124	MGNSLGNHRDPLGASLFTLRFFGLWSSFDDSQTIKKIVYPVYSTVMTSLIWIFIGTMLGDLFSNLQDLLI ITDDGCFLAGISVIVFKHIIFRTRRREIIKLIHEIYCPIDNLAKSSDDGVQMLVKVSTFYDQLHCYSFIG IGCSLVLALVTIVPTDNGSLPIRAKYPFDSTIYPLHSIAFAIQAGAVATGVAGILGMDGVVTSFSRYITL QLEILDSNYRHCQTKWPRGGFHSSVEKRKNLVTEIRCFIPFSPREAHEANDSFEKRFKICIRHHQRIINI VNNVNVIFGSSMFCQLFASSSMICFTGFQAALGARGSANLIKFAMYCGTAFSQLLSWCLIGNMLLHQSLT LTDSQWQSGWEDEQYFNFAYLLIFAMVRGNRCLELKAINFYSVS…
DallOr125F	MRQYKMQERGDPFLVENNSLRRVPPNFHIQISLTMIKYFGTWPPKDKFRFLYLVVQFINLIIIWGDVPSM VASAFLLMTNSVHAYKIFLILGNQNRIQRILDMLESDKFSKDRDKFERIFTWYAWQGIYHYLRYQSFGTM AVFCWGFTPIADAISGHARRLPMEAWYPYDTKATPAFQITCAHQSFAIMLGCFHNISMDTLITGLLNVAC CQFEVVKKNILELDVDGGSKEIDDARLRKELHSYIQHTVDVMGFIEEVRNIFGNVVLVQLLVNCIIICLT AFHISQMTVFVPVETFGMITYMCCMTYQIFIYCWHGNELTLQSQSLSQTVFSSNWWKFNKKLNNDLGIVI TRFCKPIIFMAGPLMELSLQRFILRLSYSFFTLLKSTTVPQ
DallOr126	MRFLYLIYKAIIYTIIMIFFSTLFAHLVLNYRDLLVATDDACYLAGISVIIFKLYNFNKQHRKIKDLIEE VYRPLDVLSQSSDMGLQTLLKTTLFYERMLLYFFIILAAFLVIALMVFVPKTDGELPIKTSFPFDTTISP GHEIAMCLQTAAITFGLYSIVAMDSLAINICRCLSIQLLTLASNYEKCIVHVHDRCRLKTCSSLRSPSKR LSVLKVSEEDLIICKFVPFRKEEEQEDGDSFVKRFNLCEINHQRIIVAIDEFNSIFSGCMLMQVFSSFSM ICFAGFQAVLGASSKESVLKFIVYLGAAMSQLVNWCWSGNQLIYQSTSLFESQWQSGWEHQLDNHKVKTL MLMSMMRSKNPLQLRAGNYYSMSMHTLISILRNSYSFFALLRTV…
DallOr127	MGKPLDIEDFVMINRKILEVVGLYPRNCGRYVCCVVFMSLIVVPEALEIYYRRSDFDVVLETSSVLLTII LAILKSVIWISRRDTSDSVGFLINDYWKIANHLGEPEDFYKSAKAAKVITMSYSFLICNALLFFYSLPLL HLLPHPGNSEQSERLRVPFLATYPEFCYHSPAYEFVYISQLLATSTCALIILATDTLIATALLHTCGHFA IIERNISELNFAKSVENLEQRVRVIIKHHQLVIRFSDRLEFLFNPLMFLQVFASSLIICLVGFQAQSGKL DKFPQYCSYLMMALFQLLLFCWPGDELITQSSRVSTATFSANWYIGPNHLRKDLQFIILRSQKSNFLSAG KLSAMNLENFSAILSSSLSYFMLLRSFSEN
DallOr128	MKSILDSTYYRPTRWGMRMMGQWPFQSAGRNRFFKCLTIFLVTSICVPTMIKFVESLDDIDVVMESIPMF CVYAAAYIKFFTWAIDDNSMRELLLSIERDWKNLKVEEDIQLLAEFSERGRKISNLYTMSIFGFLALFLT IPAIPMLMDIWIPLNESRSRIFLYQTEYFVDQNEYYFLILIHAYLTIPVVFTVVLFFDNLFSIFVNHTCG MCNILKLHLECVHIDDPLDKETTSEKRIQICADMQTNILEFVQRLESICTIPFLLLVGMNMLVITSTGMM IVIKGNEVSEIIRFASFNIGTIFHLFWSSWQGHALIVESETIYSSVYQSEWYTFPPKLQRMLLPLMMRSA NPCQITAGKFYVMSMESFGAAMRMTMSFFTLLLSMR
DallOr129	MDRVITPYHRINRTFLTIIGLWPLQSSISRYSFYTFTLLVTITHGYLQTAGMVAAIVDIDVFLEAIPTVL ADVVCYFKYFNFSINAAKMKKLLLIIEEDWKHYTAGEELDILNEYAQFGRKVTVYYAGALYGSLIPLMLT PLVPIVLDVVMPMNVSYPKHLMFQQIEFLLDFESYLFPLIIHGYIGTAGYLTIIIAIDTMLMVYIQHACA QFSIVRLMLERLAKVDADDADCHTPEFDEIDYKNMAACIERHNHAIAFCDLIEEANYMSFTFIVGINMLM MTSSALVAVFKMDNPDVAGKFVAFTIGEMFHLFYSNWQGQLLQEHSESVFSNVYNARWNYTSVRTQRLII PLLMRSTKPCRMTAGKMYTMSLRSFSEVVKTSFSYLTVFTSMRA
DallOr130CTE	METLATPHLRINKILLNIVGQWPHQPKVAKTICYCLMLFFTSTQAYLQIAGMICARNNIDLFLESIPTVL VDFTCAAKIFNFFYNGDKMKQLLLILEDDWRNVKTYSEAAILNKYSLFARKLTLMYCGALYGTMTPFLLI PLVPIIHNFIATQNDSISKQLMFEQVDYLLDTEKYYYPLFIHGYCGTLAFLTVVVAIDTMFMVYVEHACA IFAVVG
DallOr131	MAGTPDCYVKLNGILLSSIGLWPYQRKFQQSLFFILAIFFLVTQGFLQTGGLVAAWCDTPI FLESLAPVLISIMCVIKFINFIYNGHKMKELIDVLRRDWLELKDEFEIALLRKWSEDSRKNVLMYAGAVY GSMAPFMLGPLVPPLLRLIPKSLIEINPNLTMAKPLMFHVEYFIDINKYYYPLVIHSYFGTMTYITVVVA IDTMFMTYVQRACAIFNIVGYRLEKLVDDHDLDANLNPTLRDDASYKRMTECIIRHSKAIQYAQLIESAN STSFLLQLGLNMITISFTGFQAATKLNRPDEAFRYASFTCAQTFHLFFESWPAQRLVDESTRLTEYTIKT SWYKTSFRSRKLFQLLIMKSMEPCQLTAGGVYILNLENFSAVVKTSMSYFTVL…
DallOr132	MENIFDCSYYWITKRGLQCIGQWPFQSSKEKRILRCLTFFTITSFLTPTIIKCITSIDDIDVVIEDLFII GLIALAFTKFFNWTIMEDTVITMIQLLLTIKRDWKSLIDQRDIELLQQHSERAQKLGVAFATFVYGSLLL YFCTPAIPKILDFFHPLNETRPRLFLSPTEYFIDQEKYYIYILFHAYISSSIYTACIVFFENFFAICVSH ACGKFEILKAHLESIHLDGTILIEETSLADFYFIKNRIRICSDLQTQTLQFVDCLESSYRGALLLTVGIN IGLIVLAGTVAMIKNSEPSESIRMVCIIVDLIFHLFYSSWLGHVLVVQNERVLDAVSSEWYRFSNRSQLM LLPIMMRSLKPCQLTAGKLYIMSMQGFGAAMRTVISFFTLLNSTR
DallOr133	MENIFDCSYYWITKRGLQCIGQWPFRSSKEKRILRCLTFFMITSFLTPTITKCMTSLDDTDVVIESLFII GIIGLGFTNFFNWTIMEDNMIRLLLTIERDWKNLIDQRDIELLQQHSERGRKLSVAFTILLYFCTPAIPK ILDFFHPLNETRPRIFLSPTEYFIDQEKYYIYILFHVYISVPIYTACIVFFENFFAICVNHACGKFEILK AHLESLHLDGTILIEETSLADFYFIKNRIRICSDLQTQTLQFVDCLESSYRGALLLAVGINIGLIVLAGT AAMIKNSEPSELIRMVCIGVDLIFHLFYSSWLGHTLVVQNERVLDAVYQSEWYRFSNRSQLMLLSIMMRT LKPCQLTAGKLYIMSMQGFGAAMRTVMSFFTLLNSMR
DallOr134	MENIFDSSYYWITKRGLQCIGQWPFRSSKEKRILRCLTFFTITSFLTPTITKCMTSLDDTDVIIESIFII GLIGLCFTNFFNWIMMEDNMIRLLLTIERDWKNLRDQRDIELLQQHSERGRKLSVVFATFVLVGLLLCFC TPAIPKILDFFHPLNETRPRIFLSPTEYFIDQEKYYIYILFHAYISASIYTSSIVFFENFFGICVNHACG KFEILKAHLESLHLDGTILIEETSLADFYFIKNRIKICSDLQTQTLQFVDCLESSCCGALLLTVGINIGL IVVAGTVAMIKNSEPSESLRTGCIGVDLIFHLFYSSWLGHVLVVQNERVLDAVYQSEWYRFSNRSQLMLL PIMMRSLKPCQLTAGKLYIMSMQGFGAAMRTVISFFTLLNSTR
DallOr135	MENIFDSSYYSFTKRGLQCIGQWPFQSSKEKRILRCLTIFIITSILIPTITKCITSIDDIDVVTEVLFII GLIALAFTKFFNWTILEDIMIQLLLTIKRDWQSLIDQRDIELLQQHSERGRKLSVAFATFIYGNLLLYFC TPAIPKILDIFYPLNETRPRLFLSQTEYFIDHEKYYTYILFHAYISSIINTACIVFFENFFAICVCHACG KFEILKAHLESLHLDGTILIEETSLADFYFIKNRIRICSDLQTQTLEFVDCLESSYCVALLFTVGINIGL IVVAGTVAMIKNSEPSESIRMVCITADLIIHLFYSSWLGHALIVQNERVLDAVYQSEWYRFSSRSQLMLL SIMMRSLKPCQLTAGKLYIMSMQGFGAAMRTVMSFFTLFNSMR
DallOr136	MDNIFDYSCYRFTKHSLQCIGHWPFQSRRDKIFLRCLTFFLISTILIPKIIKLIESLNDLDMVVECLPII GCYIVGMIKFFNWIIMEDHMKQLLLTIKRNWEDLNVESELEVLHQYSDQSRRLNIAYTTCCYSVLLFYFC SPAVPKILDIIKPLNGSRPRIPLYHTEFFIDQDKYYVHLLIHAYLTVPVGLSYAVFFDNLFATLIHHACG MIEILKLRLEALHIKNTTQGPIKFEIVMNRIRTSSDLQTEIFKFIEKLEAAYSFALLIIVAVNMILIITA GVAAVVKMSHPNEMIRVTIVNMCALTHLFWSSWLGHNLIVHSEHIFLSTLSKWYLSPSPLQSILIPIMVR SMKPCRLTAGKLYTMSMESFGAMVKTIMSFMTVLNSMR
DallOr137	MDFWDQDYFRVSKLTSCLVGQWPNQSVNALIRSRGMLLTLTVIHLIPRIRAVVLHRDDPEVILDATGPFIIDTVFVIKTINNWYNFKKMKALLTKIKENWKIFSEDELQILHQYTASGKRLSIIYLGSVFSGGIIFATGPLQLRLVHIFIETNETLPLFPTPVDYGSIDVDKYYWGLLSVSEVATFLIILSIISCDLLFFIYSYHVFGLFATLGYAIEHIPIDNNRESTEGILHVQRCIQIHYQATEFAEELEGLYIWNFLAVIGLNMIIISITGVQIAINLDATEKLIQYGSLTISQLGHLFVECLLGQRLIDHSLGIQENISNAQWYHSSVKSQKMLSLLLMRSQLPCQLTAGKFLVMNFPTFNMIIRTSASYFTILLATQ
DallOr138	MDFWDQDYFRVSKITSCFVGQWPNQSVNALILSRGMLLTLTVIQLIPRIRAVVLHRDDPEVILDAIGPFI IDTVFVIKTINNWYNFKKMKALLTKIKENWKIFSEDELQILHHYTASGKRLSIIYLVSVFGGGVVFATEP LQLRLVHTFIETNETLPLFPMPVDYGSIDVHKYYWGLFSLAEVTTFLIVFGIISCDLLFFIYSYHVFGLF ATLGYVIEHIPIDSNGESTEGILHVKRCIQIHYRATEFAEELEGLYMWNFLAVIGLNMIIISITGVQIAV NLDATEKIVQYGSLTISQLGHLFVECLLGQRLIDHSLGIQENISNAQWYHSSVKSQKMLSLLLMRSQLPC QLTAGKFLVMNFPTFNMIIRTSASYFTVLLATQ
DallOr139	MDKFWDQDYFRVPRITACLVGQWPYQSSKEFILPRIVLLILVIGLLIPRFRALFLHSDDPAIVLSVTTPI VMDAMLVVKTFSNAWNLKRMKNLMNKIYTNFGIFSKDELQVLEEWTIAGKKLCKLYLGALVGGVGIFITQ PLQQELVHKLMRANETNRHFPVPVDYGPIDVDKYYWSLSLLTAITTGYMAILTVACATLFIMLTYHTLGL FATLGYILNHLRIDTDDGPNDELYVRRCIQLHYRIIEFAQEVGGIYLWYFLGVIGLNMILISIIGVEIVA HVDAVGEMIQYGSATILSFSHLFVECLIGQRLIDYSLGIQEHVSNSQWYDSSVKSQKMLRLLLMRSQYPC QLTAGKLLVINMESYSRIIRTSASYFTVLLAMQ
DallOr140	MDFWDQDYFRVVKITTCLVGQWPYQSSKEVIFSRSIIIILVIIHLIPRIRALILYGDDPEIILSVSSPLI IDIVFVFKTVNNSYNFKRMKNLLRKIYENWRIFSTDELQILHQYSASGKKSATIYLGVVIGSAGLFITQP LQLQLVHILMKTNETIRLFPVPVDYGSINVDKYYWSITLLTEFTTVLIALGIVACDLLFFTYSYHVFGLF ATLGYTIEHLPIDNDNGFSDEMHVKRCIKLHYRIIEFANELEDLYRWTFLAVIGFNMILISIIAVELVVN LGSAGKMIQYGSLTVSPFGHLFVECLMGQRLIDHSLGIQEYISNAQWYASSVKSQKMISLFLMRSQLPCQ LTAGKFLVMNFETFNTIVGNSALYFTVLLATQLR
DallOr141NTE	LVGVYMGTVSFTTEPLQERMIYPLLYPNITIPKRFPTPMYFGSLDLDTYYYPLFVMSTCCTFLVMTVVGSCDVLL FMYAEHACGLFKGLGYAIENLPPQEENEGSDLGFYYLRSCAVVHKRAIEFAEGIRDIYLWNFFGVIGLNM ILMSVTGVQVVTNLDAMEKVVKYSVFVFMQMVHLFIECLAAQRLMDASFELKETLTNAKWYMASKKTHKL ILLMLMRSQIPIVLSAGKMIVMNMDTYAVVLKTAASYFTVFLAMQ
DallOr142	MGGVDFWDHPYYKIVKTLTTVVGIWPCQSMKEIIMCRFGLFVIMVVQVGPQIMAFWKYRNDMEIILDTIT PFIIDVLLTVKLVNVCCHFKKLSYLLEQIREHWTIFSRNNGLYMLHYHSNFGRILSMVYLAGVYFGGVSY STEPVQRMMLYRLLNSNITVPKRFSMSMDFGPINLDIWYYPLLLGSGFCIFVILTVIGSCDLLLFMYAEH ACGLLNGLGYAIEHLPPYDAAEKFDYSFVYMRRCAVIHRRAIDFAEHVRDIFLWSFFGVIGLNMMVISIT AVQVVINLKAVEKVLKYTVFVFMQMVHLFVECLAAQRVMDASLNLKESLTNAKWYTASKKTQRLIPLMLI RSQTPVVLTAGKIIVMNMDTYALVLKTAASYFTVFLPMQ
DallOr143S	MSDADDFWNHPYYKMMKKVTSFMGQWPYQSMRVHLATAFITFSILSMMLTVQLSAFWVNRRNIEIVLDCS VPFVTDLILLTKYVNNCCHYNMMVHLLEQIKCNWTILPKNNGLHMLHDYSVFAQKFVKIYMTAMWLSCAS YISEPLQERLTVHLLYPNVTLAKRFSMPFEFGPVDVDTWYYYLWCATSFGILTRLTVIGSCDLLMFTFAE HANGLLKGLGYAIEHLPPHDECESDDECYEYMKRCAMIHGRAIEFAEKVRDMYLWSFFGTVGLNMTLMSI TGVQIVNSMDDWKKMAKFVVNIITQIMHLFMECFVAQRVMDASSDLKETITSAKWYNASIKTQKLIPLML LRAQNPVVLTAGKVIVMGMNTFAVVLKTAASYFTVFLAMQ
DallOr144	MGGGVDFWDHPYYKTVKRFTAAVGLWPGQSMKEIIMCRFGIFIVSVVQIGPQIMAFWKHRNDRKMVMDTI SPFIVDLVFTVKLVNVCCHFKKLRYLLEQIREHWTIFSRNNGIYMLHYHSDFGRKLSVLYLVGVYVGWLC YTTEPLQRIIFYRLLNPNITAPKRFSMPMDFGPVNLAIWYYPLLFGSGFCVFVILTVVGSCDLLLFLCAE HACGMFKALGYAIEHLPPYDAAEKGDYSFEYMRRCAAIHRRAIDFAEHVRDIFLWSFFGVIGLNMLIMSI TAVQVVINLNAMEKVIQYTSFVSMQMVHLFVECFSAQRVMDASFELKETLTNAKWYDASRRTQKLIPLML IRSQTPIVLTAGKIIVMNMNTYAVVLKTAASYFTVFLVMQ
DallOr145S	MPDSEDFWNHPYYKMVRRVTSFMGQWPYQSTGVHIATAIVTFSIIGMMLTIQISALWINRDDFEVVLDCT APFIIDVALLTKYVNNCCHYKTMVYLLEQIKCNWNILPKNNGLHMLHDYSAFGRKFARIYMTAIWLSVVS YVTEPLQERLTVYLLYPNVTLAKRFSMPMEFGPVDVDTWYYYLWCATSFGILTRLTVIGSCDLLMFTFAE HANGLLKGLGYVIEHLPPHDDFAGNDESFEYMRRCAMIHSRAIEFAEHVRDIYLWSFFGIIGLNMILMSI TGVQIVNNMDDSKKLVKFAVNMITQMMHLFVECFIAQRVMDASFDLKETITNAKWYDASIKTQKLIPLML LRAQNPVVLTAGKVIVMGMDTYAVVLKTAASYFTVFLAMQ
DallOr146	MSAVTDLWNHTYYKAIRIIATCVGQWPYQTGKKLVICRIVTFSILSLQFTTQVLAAWAHRDRFVVFMECL SPFLLDAVAVIKYVNNCCHFKTMVYLLERMKYNWKIFPKDNGLHMLHEHSAYAKKYAAIYLSQLWLSVFT FIAEPFEKKLIYHFLYPDVHLPKKFPIPINVPLDVDTWYYYLWATISLSKFVRITLIGACDLLYLTFAEH ARGFFKALGYVIENIPPHDESEGVDRSFEYLRSCAILHNRAIEFAEHVRDVYLWSYLGVIITNTLMITGT GVQVVHNYHNTEKLIKFTINLTTQLFHLFIQCYTAQRVMDASFDLKDALTNAKWFNASKKAQKLIPLMVM RAQNPVVITAGKMFVMNMNLFTVVVKTAGSYLTVLLALQ
DallOr147	MGKTVNFFDHPYYKLTKTMTSLVGQWPHQSTKELVIYRSCLFVIISLQLTPQFIAVYTYRNDLKILLDTL SPFLVDAILIAKFVNNCFHSRTLIHLLDLIEENWIIFPRTNGQQLLHYHSELCRKASILYLGAVYFGTFS FATEPIQRKLLYPLIYGNVTVEKTFAMPMEFSSLLDVDYWYYPILLISTGFIFVFMTVVGSCDLLLFLYS EHAVGLFQGLRYAIEHLPPHNKSERSDFGFEYLKCCAAIHSRAIYFAEQVRDIYLWTFFAVIGLNMIMMS ITGVQVVINQDAIEKVIKYAIFVVMQSVHLFVECYAAQRLMDASYEVKESLTNSAWYDATKKTQKLLPLM LMRSQSPIVLTAGKIIAMNMDTYAVVLKTAASYFTLFLAIQ
DallOr148	MSSVSDFWEHPYYKLGKRVSYFVAQWPYESTRILLVHRTVIFSFLSLQYASQISAAWINRYNLEILMESL AFFIIDIGVVVKYVNNCYHCKTIIHLLEQIKYNWQILPKNNGLHQLHNHSAFAEKFALVYMLQMWLSVVP YAIEPLEQRLVYHFLYPNITLPKRFSMPLDFGPIDVDTWYYYLWFGTACTMGLSMTMLGACDLLLFIFAE HACGLLSGLGYAIEHLPHYDESESIDYSFQYMRSCAVIHSRAINFAEHIRQIYLWSFFGIIGLNMFILSA TGVQKLLKFAVSLAGQLLHLFVECFLAQRVMDASFNLMKTLTNSKWYDASLKTRKTIPLMLMRAQSPVIL TAGTLIPMNMNTFAVVVKTAVSYFTVLLAMQ
DallOr149	MDGERGAKKMDIFTTGYYKRNRIFMITVGIWPESSKFSKNFARTLVLIISFSMLLPQVLLGLQSISYITA RTEKFHSKTLRNVSPIMVSLGMFQIEMEINRMREDWLILRETPAFGIIHRYALRGALGTTLYMVFVFSAS TLIFFLLPLEPIILDIVIPLNESRSKIYAFDSDYSIYGISTDDHYYFTLIHSLAIGLILADAIVSIDTFV LIAVEHCCGLFEAVGYLLQEMHEEHSPWCQNQIIRKAIFVHKRAISLAEHIESSFTMMFGFVVLINMILI SITALQAMLEINELAKMARFLVFTVGQITHLLFLSIPGQELYDHSSRVFRTIYDSHWFEMSTQHQKIVHI MLMRSMKPSLMTAGKFYHMNVENFKNILQASMSYFTVFLSAR
DallOr150	MDVFTNGCYKQNRILMITVGIWPDSPLIVKLFARSVILTILCSLLPPQYAFLNHPDRHLNDLISVLIIQL VILTVVLKICYIGFNMKMVQNGMVRMQEDWVILKETPAIDQIRRYAKRGYLISRIYIIFFFCATTQVFFV MPLKPMILDAIWPSNESRPRTYAFDADYSIFSIYENDYYWALLHTLIIGLTLVEGIVAIDTFILIIVEHC CGLFDAVGYILQGLRKESCSLRRNKIIRDAIFVHNRALSLADLIESSFTMMFAFVVLINMILISMTAFET VLKVDDPGELVRFVLFIIGQIAHLFCTSLPGQELLDHSSRVFTDIYNSNWSEIADKEQKLLLFMLMRSMK PSYMTAGKFYTLHIENFKNVLRTSMSYFTVFLSIR
DallOr151F	MKKVDVFTNGYYRTNRILMTLIGIWPELSISEKICIRITMVVLLFSTIIPQYVFLFRKCDNLDDMIFGII SQISVLVGFAKYYFVAANLERVGLVLKQIREDWHILEDSPAITTIHTYAAKGTFGTKFYMLIIFSAASFF SIAPLKQVILDKLSPLNESRPKIFMLDVDYSLYGIDANELYYPTLMHSYFTSMIIMNMIVXSVDTFILII VEHCCGLFECVGILLKETELHDSSDGQCQIIGHAVVIHHRAISLAEFIESSFTMMYAFVVLGCMILISIT GLELIIKIDEVAEVTRFGAFAVGQMVHLLFMSLPGQKLLDHSSRVSEGVYSCNWSSIAVDGRKLISIMLV RSMKPLTITAGGFYILNLENYANVLRTSFSYFTVMLSNR
DallOr152	MKKVDIFSNGYYRNNRILMTLIGLWPESSMSEKICVRISVLVLMISIMIPQYAFLFRKCNNLDDMVFGII AQIAIAVGFAKYYFVVTNMERVGRALDQIREDWHILENSPAITTAHTYAARGSFGTKFYMLTVFCSASFF SITPLKQVILDRLSPLNESRPKIFMLDADYSIYGIDANKLYYSTLLHSYFTSMIVMNMIVSVDTFVLIIV EHCCGLFKTVGILLKGMELHDSSDGQCQIIENAVVIHHRAILLAEFIESSFTMMYGFVVLVSMILISITG LESIIKIDDVAEVIRFGAFSAGQLVHLLFMSLPGQELLDHSSQVSEEVYGCNWSSISATGRRLISIMLMR SMKPLGMTAGGFYALHLENYGNVLRTSFSYFTVMLSNR
DallOr153	MDFWDQIYFKPMKIVSCLAGQWPYQSPMERTIIRSLLVAAVGSQIISQIAAVAEHSNDLDFFMELVPPFV VELTCFTKMINCFFFLGKIKILLEQLQENWKFFPSGRENELLREHSLFGFQMSVLFIGTLYISGFVFGTQ PFQAIILHFVLNSNGSVPHQFLFPANWGPIDADKYYFPLISLSALSIYCVVTMLVAIDCVFYTCCGHVCG LFAALGHSIEHFNFNNDPQLGDDGFAFLRRCIQIHNRVLEFISVMEDVLTVNFLIMLGSVTMAMSLTAVQ MVINFDAVVKLLKNLAFAITQVTQLAIKCWMAQRVMDMSLNIKFSLINSKWYLASPKTQKLIGLMIMRSE IPCEITAGKVIVMCLETFSSTVRLSASYFTMFLALR
DallOr154	MVGTSNSEDFWDQPYYWFTKTVFRAIGHWPYQSRLELLMCRTVLQFTYWIQIVPQIIAVIRHYDDLDLIM ETMSSFITDIAVICNLSTFFFNSDKIQLLLEQVKEDWNIFPMDNGLQLLHEYTQLGKQRAILYSGGLYAS WFVFVSEPVHVKLFLLFKPSNKTLPLRFAIPVDYGPLDMEKYYYTILVVAAVSIFGIVTVIVSADILLFL YAQHACGIFAALGFAIENLPVDDSFRDKTKDYEYQYMKKCVIIHHRTLEFSNTIEDIFCWNFFVMIGLNM IVISMTAVQVVTNLDAVARLFKTLVYAIALTVHLFIQCFMSQQIIDSSLGAQQSLMNARWYLSTDQTKQL LQFMIMRSQIPCQLTAGKVVLMSLNTFSSIIRTSVTYFTVFLDMQ
DallOr155	MDFWDQPYYWLTKTVLRAIGHWPFQARRERIICRIILHFIYWIQVIPEVIVVVRHFDDADLVMETVSSFLIDIGAIANICTFIVYSDKIRNLLEEIKQNWKIFPKHNGLQLLHQYSQSGRTRSIVYSAYLWAAWSVFVSEPVHFRLVRLFIPSNKTLPMRFAIPVDYGPLDVEKHYYTILVVAAISIFAIVTLIIAADLLLFLYAHHACGLLAALGLAIENLPVDATSPRKATDDEYQYMKNCIVLHSRTIRFSDTVEEIFCWNFFMTIGLNMIVISMTAFQVVTNLNTLPRLFKTLVFAVASVMHLFIQCFMSQQIIDLSLAIEQSLMNAKWYHATRRTKQLMQFMMVRSHFPCQLTAGRMMLMSLDTFSSVIRTSVSYFMVFMDMQ
DallOr156	MQNLFDHSYYRITKWGLQFIGHWPFQSARRKRFLRCSSFFIVSTIFIPKVIKFIESLTDLDIGVECLPLI GCHLMGFIKFINWIIMEDRMRNLLLSIERDWKDLKLECDLKLLHTYSEGARRLNIFYATTLYGIAIIYFC SPAVPRILDYLKPLNESRPRIFLYQTEFFIDQEKYYAYILIHSYVTVSISLGIIVVFDNLFATLIKHACG MFEILKLHLKTLYAEDYTQGLRTHNMISNNFQMTVNHIKRCSRLQTQTLKFVEDLESSYNIALLFIVGVN MASILVTGVVAVIKASHPNEMIRITFMCMGTVCHLFWISWLGHILIVQSESVFISAYQNEWYYMPHKLQL MIIPIMMRSLKPCQLTAGKFYVMSMGSFGAAMRTVMTFFTVLNS…
DallOr157	MENILDSPYYRLTKRGLQCIGHWPFQSTREKRSLRCLTFIITISLLIPKIIKCIESLDDVDITIECIPII SCYILALIKFFNWIIMEDHLRRLLMTIERDWKSLTRQRDIEILHQYSDRGRKYNLAYTTFIYGTLLLYFC SPAVPKILDFFNPLNETRRRVFLFQTEYFIDQDKYYVQILMHAWITVTVATAYIVFFDNVFALFVNHACG RLEILRDHLETIHSNELIENGEKSVDDFVTIKRRIGVCSDIQTQTFQFIELLTSSYDIALLFVVGISMAL IVFTGVVIVMKMSQPTEMIRIVGICLDSIFHLFWISWLGHMLMVQNDRVFNAALSEWYSLSERSQLMLIP LMMRSSKPVRCQLTAGRIYVMSMQSFGAALKTVASLFTILNSMR
DallOr158S	MVATPLKNGNIWGGEIDIFLDGYYQRNKILLMTLGVWPEFPKRSRIIVQCLVVLSLLTIVVPQWAFFIQV CDNLEDLATGISHQMLVVIGFVKFCFFIKKKEQIQIILNSVREDWCLVDESVVETIRTFAEKGYLRTTVY MVIIYSAVVIFCLFPLKPLFLDMIFPLNESRPKMFVLQTDYSVFGINVNDHHFMITMHGLFTVTIVVHFL VTIDTFISIIVLHCCGLFEAVGEMLRQIQANFPSERKYKILCDGIIIHHRAITLAESIETSFTIMNGIVV LLAMILISITGLEIIIKMDEPVEVIRYATFAGGVILHLLFISLPGQELSDHSSQVSEGMYAQRLISIMLM RSMKPMQMTAAKFYPQNLESFGKVLKTSFSFFTVMLSNR
DallOr159	MDDIFKRSGFYFDIRLIKWLGQWPFQSKRTDNIRRLLAISLMFSIFIPSIIKFCELRDNIYKMVDCIPML GLHFAGISKFLNWSYHREKVVQLLNHMRYDWNNLKNEFDSNVLEKFSSSGQSLFIAYAIGIYGTTAVYFI IPFVPIILNIILPLNESRPHLYLYHTEYFVDQNEYYYPIQLHAYMAVSVSVTCLVSFDQMCAMFIHHACG MFEILKLHLENIHTTVVTNDDKNSSVKEERAIQEIIYCLQIHNRIFEFLEVVEIWDQMIMLMVGAGNTLI ITACGVGGILNHPDFLGVIRLFLFNYGAIIHFFYNCWQGHLILKQGESIFIAAYQNEWYKLPCRLQRMLL PVMAKSLKPCEITAAHLFPMSLATFGMAMKAAISYFTLFQSMK
DallOr160NTE	SVTLYSASVIFCLFPLKPLILDIVCPLNDSRPKTFALQTDYSIYGINANDNHFMITMHGLFTVTILIHFI VTIDTFMLIIVLHCCGLFESIRADFFPERQYKIVCDGIIIHHRAITLAESIETSFTIMYGFLVLITMILI SVVGLQTIMNFNDPTEVIRCAAFGATLSLHLFFISMPGQELYDHSNRASEIIYSCNWSGMSLKAKRLISI MLMRSMKPMRMTAAKFYPQNMESFGKVLKTSFSFFTVMLSSQ
DallOr161NTE	YSASVIFCLFPLKPLILDIVCPLNDSRPKTFALQTDYSIYGINANDNHFMITMHGLFTVTILIHFIVTID TFILIIVLHCCGLFESIRADFFPERQYKIVCDGIIIHHRAITLAESIETSFTIMYGFLVLITMILISVVG LQTIMNFNDPTEVIRCAAFGATLSLHLFFISMPGQELYDHSNRASEIIYSCNWSGMSLKAKRLISIMLMR SMKPMQMTAAKFYPQNMESFGKVLKTSFSFFTVMLSSQ
Dallor162PSE	MVATPLKTGNIWGGDIDIFFDGYYQRNKILLMTLGVWPEYPKRSRIIIQFLVVLSLLTVVIPQFAFFIKV CDNLEDLATAILHQLLVAIGFVKFGFFIKRKKRIEIILNSIREDWSIVDESVVGTIRTFAEKGYLRTTDL YGYIIYIIDFIRIILYSAVVIFCLFPLKPLILDMIFPLNESRPKIFVLQTDYSVFGINANDYHFMITMHG LFTVTIVVYYSVTTDTFISIIVRHCSIFSNEQYFIIYLSHVLFPIRREMLQQIQADFPSERKYKILCDGI IIHHRAITLAESIETSFTIMYGIVVLLAMILISITGLEIIMKMDEPVEVIRYATFWSGVILHLLFISIPG QELFDHSS*VSERMYAQRLISIMLMRSMKPXNQTAAKFYPQNME…
DallOr163P+N	VILYSAVVIFCLFPLKPLILDMIFPLNESRPKIFVLQTDYSVFGINANDYHFMITMHGLFTVTIVVYYSVTTDTFISIIVRHC CULFEAVGEMLQQIQADFPSERKYKILCDGIIIHHRAITLAESIETSFTIMYGIVVLLAMILISITGLEI IMKMDEPVEVIRYATFWSGVILHLLFISIPGQELFDHSS*VSERMYYSCYSCNWSAMSLKAQRLISIMLMRSMKPKPDRCEILPSEYGEFWESVLKSSFSFFTVMLSNR
DallOr164	MKTGDIFSDGYYKRNRIFMVLIGLWPEYPKRPRIFVQCLALLSLVSAMIPQYAFLIKVCDNMDDVIFAFV DQMTVSVALVYYYVFIKNMEWIHLTINQIREDWRILEKSSALETLQTYAKRGYLATTFYTWVIFTTGICF SLLPLKPVALDIILPLNESRPRTNVLKVDHSIYGIDKDKYYFTISFHGIMNVVLLLNFIVAVDTFIIILI EHCCGLFEAVGDILRQMQADISPEHQHEILCDAIGVHHRALTLADSIESTFTMMYGFIVLVSMILVSLTG IEIILKLGDPAELIRFALYGGAQIMHLLFVSIPGQEIYDHSSRVLEETYISKLIYIMLMRSIKPMHLTAG GFYILCLQSFGNVLKTSFSFFTVLLSSR
DallOr165	MFVKSDDSVDAAETDSPIDFAKLFNVCRVTLRTLGVFTVDTIFSKSKRKIWDMKALYYVFWLLPTFFANF CEFRSVLSFWKTDVYYALEVTTAVLSGVIVMAQGFFVYHSRNDLLEVIAELRNLWQKQLALNIPDVIVKK VKRARFFTQVYATLIILLAITYSIRPYLLLLTHVISRKNETYDMSQTVFQAIYPVQIDTFVKYIIWITLE ALVFVNVSASWIGADMIFLQLATHLSSQYQILHDDLIALGTGESNQYTPVQQLNTMGKRHTHLLLLSDKF QRIFSPILLVLMLVTSVNICICIINLQEELMQQNYAGVNKCAVHTVIAMIQPTIYCVYANDLTEWAELTA VAAYTCEWVDKTRYFRHSVRLITMRAQEGLQLRIYGFFSVDLNL…
DallOr166CTE	MDFFDNPNWFFTKWLLSSFGAWPFQSSRFRYLSRYTVGFLICSLLVPEIIKLVTVYDDLGKTIACVPILA LHSLTVTKMLNCLLNLNQNKLLLLEIQKDWQRTLSPADVEILKRNAKQNRSITHTYIYYIYATTLMYLLG PMVPKVLDVVMPLNESRPALEIYQTEYFVDPVKNKIPILVHAYVISPFPSTIIVAFDALYCNCVNHACSM FEIVGKRLENIIDDIDNANQRFSPIMENNIHSSLRACIRQHRKSLQFAHLLRLTYSICFLSIVVINTVAL SITLYQVVQNLGETSEIIRYGTFSIGQIVHLFFLSRPAQKLMDHSSRIHSFAYQGYWYNIPMRSKKMLIL IMMRSRNPSILTAGKLYVMSLQSFARVIKTSMSYFTVLLSVR
DallOr167PSE	MGKDLLNRYTSYSESVKRLSIICGMWPSEKPSIFYRLLPYFNGFILFIICWAATNFVYVNIDNLTLVIKG LSISLGYLNGITKVLPSIFKVICYIIYREEVIELLDTMNELFRKQQGDEQLLSRILSPFTFFNALSVLLM CAAVIVLGIYFITPLVIMANQYIQGVRPIRYLLPYPAVFPYHIRGGSALYLLHYVMQSYELFVFFSNSSS IDNLFALYSSQISGHLRALTYEMRHFTFKVGYEKQFKKLVTIH*KLIRCCEMVQVIHGPIVLSMMLTTSI ILCCIIFQISQMKTISVKQMVFFIGFMCVKLLQTTIYAFAGALITTECENFRDEVYGTGWEKLGTKTAAY HVQIILMQRPIQMKACSYSFISVNVLTGILNTTLSYFFLLQTLD…
DallOr168	MGKDLLKSYTSYAESVKRLAIICGIWPSEKPSMFYRLLPYFIGFAPFMIFCTTMNFACVNIHNLNRVMKG TSISLSYLNGIVKVLSYFSMICYLVHREELTELNGTINELLRRQQEDEQLLSRTLSSFKFFKVLSVLLMC SAFTVVGMYFITPLIIMANQYSHGVTPIHYLLPYPAVYPYHIPGGSALYVLHYVMESYGCFCLFSITASI DNLFALYSSQIIGHLRALTYEMRHFTFKTGYEKHLQKLINIHQRLIRCCKMLQAIHGPIVLSMMATTAII LCCLIFQISQMKTISVKQIFFFVYISVKLLQTLIYGWAGTLITTECDNFRNEVYGTGWENLGKKSAGYHV RIILMQRPIRLKACSYVFISVNLVTAILNTTLSYFFLLQAFDNEQ
DallOr169	MDISASERAEKTKIELQEYYRFRRNIKYWAYFSGSWPIKDANFFYRALPFLVFTSTSLICIQQFRFVFAN ITNIGVMVGGFSLGTSFLSVAMKVALFKFHRLRLLEIHTILDGFHKESLADENSRYFVLEKLTGFRRLTK ILSICVLFGCVFCIIGPMLLFVAQIRRNIRPLKYTLPTPAVYPWNTHDIGLLYILTFIYESYNVIAIGVV TLGIDGLFEFYIFFVIGQLRVLSEQMINFKATDDHNAIVRQWVTKFLVLKKCCQMLQTIYGPIILWQVVT NSTVICTVLFQVTHVSGISIGRYLLIFGYSGTKIMQTYLYSWAGSSLTAESEALGKSVYFCDWVSNGCQR LRTSVLIILTQKPLVIVAAGCVYISLDMFLMTLNTAVSYFFLLQ…
DallOr170	MDIGSSERTIKEKIKFREYQKYTSDVKYWMLFTGTWPVPNPSIFYRAIPIVAITSTTVLSIMLFRFAIAN ITSISLMVKGFSLGTSFLSIALKVFLFTFYKKKSTEVHTVLLDHHTKFLADDNLRYLVLERVTGFGRLTW ILTILVYSGCLMYFLIPIISIIVQIRHNVQSIKYILPVPALYPWEIYPGGVVYIATYIFETYNILCLGIV TCGVDSLFGYYIFHITGQLRVLGYQMMNLKSTDNQAEFIREWVTKSLVLRECCDCLQTIYGPIIVWQIIT NSAVICTVLFQISQASGISLGRYILIIGYSGTKIMQTYIYSWAGSVLTVESEALSEALYFSDWVGARYQH FKTSILLILTQRPLKITAANCMVVSTDMFLMTLNTAVSYFFLLK…
DallOr171	MDMGTPKRSIDTDINATQSEAILRKIKLCMLINGTWPVQNPSIFYRAISIFTITSTAILGILLFRFAFAN LANLSLMVKGFSLGTSFISLALKVALFRSFKGTTMELYTILHEYYTKSLADEKSRDLVLKNISGFQRLIS LLTVYVTTGCVMYTITPVIYIAVQLRHHVDSIKYILPVTALYPWEVKPGGFLYVITYIFETFNIWVIYTV TLGMDPLFAYSIFQIIGQLRVLQHQMLNFSQSDNLNELVRRWVVKYQILKECCEKLQKMYGPVILWQITT NSAVICTILFQVSQGKGSLAKYILIFAYSGGKIIQTYLYAWSGTQLTSESEALSDSVYFSDWMSRDRQAF RTSILIILTQQPLKIIAAQWITVSLDMFITVLNTAVSYFFLLQT…
DallOr172	MSSLEKAIKADAQYKDAQQIIKRIRYCMLITGTWPISNPGILYRAIPYVTALSLATLGIALMWFTIVNIT NITIMVKGFSLGVSCISMLFKVFLFTFYKEMVNELYTTLHDYYTESLADKKFRYMVLDGIGDFRRLFWLL SAIAHIGCIMYTVMPIIFMIIQIRRHVHPLKYLLPVSALFPWEITPGGLVYKITYVYESYNIWCLYFITV GMDPLFVYFVYQIIGQLRVLGYEISNLPLADNLDGFLRQWVSKFLVLRGCCEKLQTVWGPLILWQIITNS AIICTVFFQISQGEITVVKALTILTYSGGKILQSYLYSWAGSYLTAESEVLTETVYFSDWLGKGRHRYRT SVLVMLTQKPLQVIAANWVPVSLNLFVMTLNTAVSYFFLLQTFE…
DallOr173	MNMSSAEEAMKEEIKFEEYLAFTRSIKYCMLLCGIWPTGQPGILDRVLSILAITSTSTLSIVLLRFAFAN ITNISLMVRGFSLGTSYLSLALKVILLTFHKKTVSALYTILHKYHEEALADKKLRSRVLEKITGFRRLSW IQTCLVISGSLMYSFMPIIFMIIQLRQHMQPIKYILPLPALYPWKIQPGGLLYKITYLFEMYNMLCMTTI TCGVDPLFGYFIFLITGQLRVLSYEMINIKPSDNHEEFIRQWMTKFQVLKDCCRKVQKIYGPIILWQVTT NAAVICTILFQISQGKGISVAKYVLILCYSGGKIVQTFIYSWAGTVLTNESEALTESVYFSDWPEAERQR FRAIVLIILTQKPLKISAANWIVVSNDLFVMTLNTAVSYFFLLK…
DallOr174	MSDSRKLQTYMAYREHLRWLLDFAGLWPSEDSSPAYRMLPYLQIVVGCGAAMKIGNFIAHHITSIRIVTR AMSIMTSIILNMFRVVCLARNREPLIKARKILDTYFDELLVHEKMREVVLHDVKLFRRLSLFYTVLTFFA LFGYVLTPLIIIIKQHMRHVQSVKYPLILLGMYPWIVPDNIFIYSVHYVFEAFALFTVFYVSSGTDAFLP LLVFQVKGKLHAMAYRLTQLGEKDNIDDEMSRCIRDYIALMECRDILEKTFGPIILLLMSNNAIILCALI FQFTQMKAITIVQIIQFAAYICGKTTQTFLYSWSGTLMTSKSEEYLDAVYASNWYGNPKGMNSVLITLNQ RPLTMTAWHMSVVSVDMFVMVLNTTMSYFLLLQTIEQG
DallOr175	MNSAKKIVAEEIKLQEYHGLTRLIKCYLFLCGAWPISHPGILYRALSIYTIISNLLGSITLFRFTFANVS SISQAVRGFSLGSSCISLALKDIQLTYYMKESYEILTTLHNYFKESLLDKNLRYCVLDRVTSVRRLTLIH FFIVTSGACMFAFVPIIRIILQTWHGVQPVKYTLPAPALYPWKIYPGGMVYKITYIYEMYNMLCLATITV GVDCLFAYYIFLITGQFRVLSHQMVNLQSSEDHDEFIRKWVDKFLVLRQCCRKLQKMYGPIILWQITTNA AVICAILFQISQGKGIPVAAYIQILCYSGGKIVQTFIYSSSGTILTEESELGTQSAYFCDWPDAVHHRFR TAILIILTQEPLKVSVANWIIVSNELFVMTLNAAVSYYFLLQTF…
DallOr176	MKDIELREYQILTNSIKFWLLFVGIWPISKPRIVYRVIPIFAISCNIILSIALFRFAIAHISSMSLMVKG VSLGTSFASIAFKILVFTLSREGITKIFTIIHNYHEESLADQNLRHLALEKVSGFRRLSWILCFLVACGA VSYCIAPIIFIIIQRRHHLQSIKYILPLPAFYPWVISPGGVLYKVTYVFEVYNLMCLLFTTCGVDSLFGY YILHITGQLRVLGYQITHLNRSDDSHQCLRRFVDKFEVLKECCEDLQTIYGPVILWQIITNSVIICTVLF QISQETSISIPKYILIMGYSGSKIMQTYIYASAGTALSTESEALTESVYFSDWPGGGTQRFRTSILIMLA QKPLQITAAHFVVVSNDIFIMTLNTAVSYFFLLKTFEEKQS
DallOr177	MANDPRAEEYFLIRKTIQKLVFFMGVWPSEDSSFAYRFLHYVPVTLYFNAIMIILNSIAHHLDNAKIITL SFGVVAVYLLCALKVLCLAMNVKKIMWFYKTIDELCNQFLSDGRLQRFVLSDVTIYRYFFWFHTSLCGFS GTIPLVMSMVSVMNQKIHHIHPIKYNLIIPGMYPWNASINELIYGLHFGLESYTLMWTFYVGALVDVLFS FSLLQMTIPLRGMSHAITHICDQNDYRGTLHRCLVQYRTLIQCRNIIENTYGPIILGVAITGPIALCSLA WQVTQMETINNFQKFRFAVHGVAKILQVFSYSWSATILKGKSEDFLVKVYSSEWYGSRTFMNTVLTMLIQ RPLTIKAGHMTDVSLGMFVFVMKTTVSYYLLLQTMEQKSAQ
DallOr178	MSDDQRVQEFFETRETMRKIALYMGLWPFENPGFFYRLIPCCLVSLYIYAILIISNSIAHHVNDARLVTV CSGVITINVLCILKILRIARYRKEMLWFNKTVTDLCNQFLSDGELKKFVLDDVRIFRCFFRVHASLCAFS GTIPIITSLVSVVYQMKHDIHPIKYSLILPGTYPWNVSTNQFVHGLHFGFEAYSLMWNFYVGALVDVLFS FTILQMTIPLRGMSHAITNLRYERDYGNILHKCLIQYRTLIKCRCIVQKTYGPIIVFIAVTGPVALCSLA WQVTQMDSMTNMQKLRFAAHGIAKTLQVWSYSWSATNLRGQSENFLEKVYCSQWLGNRTFMNTVLTILMQ RPLIIRAGHMPDVSLNMFVFVMKTTSSYYLLLQTLD
DallOr179	MTTNVTLAACLSFRRKIKALLYVSGLWLPEKLGSFYGLLPFVFAIVSAITSFGILALVSHHITRVPVVVR GMSVGTSLLCVILKIFCVISQRKRAIELHEILDHYFSRVLSDEHMTNLMLTGIFTLRRICFTLFFASSFT VFLNFVTPTIDIINQKRNGVQPIKYSLIYPGVYPWDTVQYGVIHQIHFIIEILASVSLFCVTCGVDGLFA FYVFQVTGQLRVMSHRLTHVEEKNNIQIVIRECSQQYRMLLKCLDSMDDIFGPFVLWMMATNAIVLCALI FQLSQITNISIFRVIFILTYLTMKMTQTFIYTWSGTSLIHQSEKYLEAIYEIDWFGKKTIMSSIIIMLCQ RPLRLKPFGFSVISMNVFVMILNTAISYFCLLRTVEQKS
DallOr180	MSANSKLPEYVAFYQTTKTLLSVAGLWLSGNPGSFYSRLPFLFIIVLSITGFGILMFVLHHITRIAIVVR GMSIGTTLSDERMRKLMLAGATTVRRICFIIVFTIGLGVVVFILTPSMSIINQKRHGVQPVKYSLIYPAL YPWDPSEYGVLYQIHFIIDILASVSMFCVTCGVDGLFALYIFQMTGQLRIMSYRLTHLNEEENIQIVIKE CSQQYQILLKCRDSIEDIFGPLVLWMMGTNAIVLCALMFQLSQMTSISIVRGIFIINYLIMKTVQTYIYT WSGTSLITQSEKYHQAVYDINWLGKRTIMSSIIIMLNQRPLYLKPFGFSVISMNMFVMILKTTVSYFGLL KAMEKKSG
DallOr181	MSKKEQIFEYTAFRLTTKFLLYSIGLWPVKEPGLFYRFLPFLCFFSSCFASLAVLRFIYHYITRINVTLR GMTIGTSLMLSMLKISSIMINRKRGLELHHTLEEYFSAALSDERFAQRVLVGITTVRRLCWVLIPTIFIT VGGYVMRPITSIMVQKRNHVEHVEYTLIYPGLYPWNVPDGFFYQVHFFFEIIASITVWCVTCGMDALFAY YVFQIIGQLRVMSYRLTHVEDQKDMDVIIKECTQQYAELLKCRDSLQDIFGPVILWMMGTTAIVLCALIY QLSSQLKDLSIGRWIWILAYLIPKVTQAYIYGWCGSYLHSESEKYRSAIYHTNWLVAKKNTMSSIVIMLS QRPINLVVYKFFYLTVNMFLMILKTTLSYYFLLRHIEQKS
DallOr182	MAVYSAFHWTTTLFLHIGGIFPRKNPKFLYCLLSYSYLLANSMTIVGLLGFVMAHTADMLLVVRGMSIII TLVSVGLKLSYMIAYRKRTAELYEILDRSWSEALNDERLSDVVLSGVATIRRLSWTLILGVMILATMSIV KPGLKYAHQKHDNTTTMNYPLIYPGIYPWSITNVVVYRIHYLIESIAASSILIIPAGTDSLFPLYIFQMI GQLRVMAYRLTHLKDQQNVKMIIKECARQYKVLLMCQHSMQEIFGPWILWMVGTSAAVQCALIFQLSQTA KDLSVEQWVMTICHLIPKLTQTYIYSWSGTALITESEQYREAVYGVNWFSNKNIMSSIIIMLSQKTLKLT ACKFLLVSVEIFAVIMKTTVSYFFLLRTLDPEPPS
DallOr183	MPQLYPDQNLDPGGVTEVRKLLKWAILALPDGAKAPTFDGVWERDGAVVVNCTDEITGNWLKSLFPESKI SGHTIHVVSLSERPKKHRVVVHVEDPEITSQEALCFLEKQNKGLMTSNLLLAHVIFNRNETYDLSQTAYP AIYPFAIDSMSKYIACISIELLIFISVGAWWIAADMVFLQSATHLSSQYQILNDDLMTIKTANDTPTVSN YSPIQQLNSIGKRHAHLLLLSEKLKRLFSPILMCLMLVTSANICICIINLQEELIHKNIAGVNKCVVHTI ITMIQPAIYCIYTNDLVESAERTATAAYESDWVAETQNFKKSVRLMTMRSQKGLKFRIYGFFNVDLNQLT QIGVTAARFFALMNNLS
DallOr184	MFKVSDTLLRTLGLSDIHSVFDKTPANKKKNEMVFSLTFAAVFFSILGLVNKAIHEWDHDPYNTLEIIPM IFTTILGWFAGILMHSSTKKIKELLEDLKSSWTRELREGVNDMFIDTARRSIFFTVFYAILIFTLGALYI ILPIARRIHHLVFGADNMPVDSNMGLLFIRYPFKVDSVPRYILCTIFEFSCTLFLMISYLGVDTLFHQST TIVSLLLETVGNKFGEMTLYSNLKTFDRRLLRRLNHVGEQHCELLSYCRRIEEIFNPLIYLTTLLTSANL CVCVISLRSELSKLQLGSAFVTLVQVVAIISQPLIYCNSAENISHWTQNIADTIYSCQWPEQSKSFKKMV QLIMMRAQCNYKFGAHGLFKVNRHLLTQLVHTAWNFFMLLRKKNL
DallOr185	MFAVSNSLLEKLCLRSIYGVFHDTSVTEEENVLLFSVTAAAALLVILGFISNFIHEWNLDMHRALETMPM IFSTILAWFGGVSLCRSKEGMKGLLENMKTAWTKELKEGVDDKIINTAKRSILFTVFYAILICAVGAFYL IVPFVRAVHKFVTDEDQTHFDFNMRLLPIRYPFSIDTVPMYILCTIFEVVCTFFFINSYLSVDTLFLQLT TILSLLLQIVGKKYAEITLYNDVRKLNCGLLKKLHNMGRQHSELLSYCERIEEIFNPIIFLIIIFTSAHL CVCVFALESKLSVLQFVDAATLLFHFVAIIMQPFIYCNSAEDISHWTNNIANTIYTCQWPDQSQKFRKIV LLTMIRSHRDYKFKAYGLYKVNRYLLTQLVHTAFNFFMLLRKTN…
DallOr186	MFAVSNTFLRKLGLNNIHAVFRGTQENKNGVIFPLTSAAAFLFLLGLINNLVYEWDRDMYRALETMPIIL SAVLAWFGGVLLYTSSKKIKGLLRDTKVSWTKELAENVDDIIIDTAKRSIFFTIFYAVLIFAVAALYLIV PCVRMIKKLVTADGDTYFDLNVRFLPIRYPFSIDTMPTYIMCSIFEVTCAFYIATSYLTVDTLFLQFTTI LSLLLQTAGKKFGQTTLDNNDGKFDGSLLKKLDHIGKQHIELLSYCRRIEEIFNPVIFLMMLFTSANLCV CVISLESALSALELVDAVTFLMHFAAVILQPFMYCNSAEDISQWTSNIATTIYTCQWPDQNKKFKNIVLL VIMRSQRNYEFGQYGLFKVNRHLLTQLVHTAGNFFMLLRKANT
DallOr187	MSKLPGDSKAPHLRFEYYLGGDILILQCLGLYSMGGLFKNAEPSFYFWETIPFIFGVGGLFFGLMSDFRSVFIETRKKSLYAIEVLAAALCCSLGIYKGFRLWVYRHEFYHFIKVFHLRWNDEVSQNTITDRMVEDAKSMRLFRIWYGAVVAAIFTAYVLRPCLVYLRFKLSGTNDTFDYSQTAYPAEYPFTLSTPHSFFCCIILEAIGIYFLILYWTAVDGLFAQFTTHLAIHFQVLANRLLDIPTNETVGSHHTGIAVQRLKKTVQDYLMLFKYVNKLEKIYNPILFGTVLVNGLNLCTCLYSLQYRMSNNEWGMAGKNALLTTGITAQTMMFCICAQRLNDEVAGVRQAAYNCSWTEFNSTIKNLILLIMIQTEPDYIYTAYGFIYLNMPQLTVIF…
DallOr188S	MSKCTDNSEVLQSGFEYYLGGDLIILQLTGLYSIRHVFTLDQPKWPYWEVIPFIFGGGGLCFALISDIRN ALGFVQTDSMLTIEIAAACFSGFLSIFKGFRIWIYRRELYDLIRLCYLRWKIQVSRNTITECMMKDAQAA RHFRIIYSVIVGLLLTAYVLLPIRGYLQFYCSGSNYSFEFSETVYPANYPFTLTSVRPFFFCIALETVGI FFLGLYWLAADAVFAQITTHLAIQFQILGNDVRHICPITQMRSYGPTKIIQRLKRNIDEHLELFGYVHFL EKIYNPILLATVLINGIDLCTCLYSLQYRLAESNWGDVGKNAVHASAIVLQTLMFCACSQRLNDEIAGVR QAAYECSWTEFNTSIKTMILLIMIQTQHEYIYSAYGFIHLDMPQ…
DallOr189	MTEFDSTGRPLRLYFEHLLGGDVRILQSIGLYSMGSILTHREPKWAYWEIIPIALVIPGLCFGLACNTNNIIKLLKTDHMMTMEFAATTLSSALSTFKGYRLLVYRREFYFLIKTCHIHWNVQVSRNTLTQSIVEIARLARLFRIYYGTMVIIIFSAYIVQPFGAYILNPPSRSNESIVFTKTVYPARYPFTLNSSRAFFICLTLETIGMYFLLLHWIAADGLFSQFTTHLSLHFQILSNQIRRICPSTMISPSKSTTVSKRLKALIEEYIELFKYVRSLEKLYNPIIFATVLVNAIILCTCLYSIQYNIAKNNWKDVEKNLLHALGVSLQTLMFCICAERLNNEAIRIAGVHQAAYDCPWTAFSSSIKFSILMMMTLSQREYVYSAYGFIHLNMPQVT…
DallOr190	MTEFDSTGRPLRLYFEHLLGGDVRILQSIGLYSMGSILTHREPKWAYWEVIPIALVIPGLCFGVVCNINN IIRLLKTDHMMTIEFAATTLTAVLSTFKGCRLFVHRREFYFLIKTCHIHWNVQVSRNTLTQSIVEIARLA RLFRIYYGTVVIIAFSAFVVQPLGAYILNPPSRSNESIVFTKTIYPARYPFTLNSSRAFFICLALETIGM YFMMLHWIATDGLFTQFTTHLSLHFQILSNQIRRICPSTTISPSNSTTVSKRLKALIEEYIELFKYVRSL EKLYNPIIFATVLVNAIILCTCLYSIQYNSAKNNWEDVEKNLLHALGVSLQTLMFCTCAERLNNEAIRIA GVHQAAYDCPWTAFSSPIKCSILMMMTLTQREYVYSAYGFIHLN…
DallOr191	MDMSSKVEFEKVKYLFDRISWPLGVLGIWPKNITSFGQLKLTIFLTYFAIHLSMQLLDLASIMGSLELVILNLTETAFQTMAIYRIIIIRFGQTTRRIIDSIEEDVAIENFQDPEELRILHQYSSVAEKFYRMGTRLAAITAVMYYVTPFQTYLVTRMMNGTAVLVNPYRIYHFIDLSPTERTAIVYACQFPMMYTGVSFVTSYGILLGFVMNVCGQLAILTHRVSIMKDDNSDPRAFFRRHTQRHIKIFVVAQWLNDAFHLALLYDLLATTVLIGLIVYQFLLNIDDADAFGVFGLATYILSMTILVYANCFMGECLNTECTALLNAYYECNWYEMSPFFKKALIICMETTQEPIRLTAGKFYVFSLESFAQIMKSSMVYVSMLRTMI
DallOr192	MTPDTELEVKFIKAQNVLHQVSRSIAFLGMWPEEITSSSRIRLAMYLTYHIFRVLMELIEFAMVLGNLQL TIDNVTNTGFQVAVILRLTSWRFNPKMRYAIEKFNEFHQRHEFQNTRELDVFIRYSEYSLAVYKIIRTTS VACVVSWYLTPFQNYLFAKLQNETFVFVYPFRMPPFEIFSRLDVAFLVHFTDIGMAYVSICFALTYGLYF TIIHHICGQLVIMSDRVRNLRVDPTVSMAEVFRPIIEKHTAIIRVSKALDDCSNVFLLYELLNTIIVIGL LAYYLIVDGDASSAVIVNYSLATINILVLIFANCFMGQCLENESMNLLEAFYDYQWHDMPLSYQRGLLIC MLCARSPLKMTAGKFYKFSLEGFTIILKSSMAVISMLRKTV
DallOr193	MIPDSELEERFQKAQNVLHYVSRPVAFLGMWPVNVTTGSRIRMVLYFIYHIYRMGMEFIDLVMVFGDLGQ VIENLMITGTQVALMMRLSFPRFTVSMRRVIDGLSDLHQRTKFNDTREMEIFIKYSEICERCYKIVLWPA TFTCVSWYLTPIQTYFIMKIQNATFVYASPWRMPPFEAMEKPEVAIFLHLIEIPVTYLTACYLLTYCIYF TLINHIRGQLVIMSYKVKNLKVDRATNVKEVFGPIVEKHITILHIAKSLDDCSHLFLLYELLNTTLTLAL LSYNIMANISLSETALIINFSFYMFNMTVLVFANCYMSQCLENEAMNLFHAFYEHDWNNLPLAYQKAFMI CMLRAQTPLNITAGKFYKFSLSGFTSMLKSSMAFVSMLRTTV
DallOr194	MIADAELEERFLKAQNVLHYVSRPVAFLGMWPVNITTGSRIRMVLYFIYHIYRMGMEFIDLVMVFGNLEQ VIENLMITGTQVAIMMRLTFPRFTSSMRRVIDGLSDMHQRDNFTDTREMEIFIEYSEICEKCYRIVVWSA TFACASWYLLPVQTYLIVKIRNGTFTYASPWRMPPFEAMEKPEVVILLHLIEIPVAYLTACYSLTYCIYF TLINHIRGQLVIMSHKIRNLNVDPVTNMRKIFNPIVEKHIKILHISKSLDDCSHIYLLFELLNTILTLAL LSYNIMMNINLSETALIINFFVYMYFMTVLVFANCYMSQCLEKEAMNLFYAFYEHDWSNLPLPYQKAFII CMLRAQTPLHITAGKFYEFSLSGFTSIMKSSMAFVSMLRATI
DallOr195	MFFCCSIGSRFIKAQNVLNYVSRPVSLLGMWPVNITIGSRIRMVVYFIYHFYRIGMELIEFVMVFGDLGL VTENLLMTGVQIAIVLRLTLPRFAGSMRRVIEKLSDLHRRDMFKDTREMEIFIEYSERSERCYRIVLWPA TIACVSWYLTPVQTYLLARIRNGTFIYEAPWRMPAFGAMARPEVAILVHIIELPVVYVSFCYMISYCIYV ALVNHIRCQLVIVNHKVRKLKVDRIRNMEEVLSPIVERHVAVLHIAKSLNDCSRVSLLSELLIVSATLAL LLYNIIVDGVKVMNYGFYVFNMLTVMFTNCYMGQCLEDEAVNLSDAFYDHDWTDLPLSYQKAFITCMIHA QRPLQITAGKFYKFSLSGFTKIMKSIMGFYSMLRATT
DallOr196	MSSGRIQNQEEFDKAIKVLSWNKWLLSALGLWPRNPNSIIFIVNFGYFVYNMMCEYLDLFLFIDNLEHVI ENLTENMAFTQILVRMAMLKRYNRQLGEVINEVFKDYDAKTYRNPEESQVFLDYMNKAKLFVKLLCAFVT MTATSYYAKPITRIDSAVNATMPFLLPYRFHIFHKVDDFRTYAITYASQFPFVFVSGLGQTAADCLMVTL VFHVSGRLSVLAMRISSVKTNVDNCRAELGEIIIEHNRLLKMGQNIEEAFSETLLAHLVGATALVCILGY QLLVNYAKGQSADLATFFVFIFLVFLVLYAHCVVGESLITESNKVCEAYYDCLWYEMTPETARVIILCMA RSQKPLGLTAGKFGSFCLSTLTDVSGENSYGLLIRSTIIPPRM
DallOr197	MMPDTELDEKFRQAKKVWHSVNLSLVWMGMWPVNVTTSGRIKLTAYLTYWIIKLSLEITELFMVIGSLDT VIDNFAVTGVELVGFSRVITWRFSPVIYKVINEIQQFREYANFKDSVEMEIFIRHSQSSQRFHRFLIWPM CVCTLSWYFTPLMDYLSASMHNETIPLQPPYRFPPIIDISQGYLAIIVYLFDFPLMYTGLCGTSTYSTHF LLINEICAQLAILAHRIRNFEPEKCTNISEAVGHIVDKHVMLIRVTKNLNDSTTIYLVIELLNTTVLIAL CSYNVLINLEDTFLVGLITFASFLLALMIMIYTDCYMGECLQTEAMNLFQAFRECDIHKWPISWRKALII CTLRAHIPLEMTAGKFFKFTLSGFINILRSSMAYISMLRAML
DallOr198	MVDDELKEAKQLFAWNRMVFVIIGLWPLEPTICFFHTWLVYFAFHLFMGFADLVLVFGSLEEVVANVSETALESMIIVKMVVLKYSGTLREAVVMARDGIMEENFSETKEKEIYMFYNAIAKKFFRWAVAFAFISAILYHLKPMETRLKAALANDTVPLLLPYRSHLTFELTDMTTYILIYAYQSPMIYVHTFHTAAVCFLITLVLNACGHLAILARRIRRIEPNSSGNSELQLGNSVRRYLEIVRFSKLIDKSFWIILLEELVTTTVCLGLASYNVLVNADLADTTTFMTFVMYVFTMLLLIYGYCFAGEYLITESMNVHEAYYHCDWPDLPSSYRKSLTLCLIGTEKPLRLRAGGFYTFSMAGFTGIMKTAMAYVSMLRTLVL
DallOr199	MPAEIRDINENKLIDEDFIAAGNLLTWLKWFCTIGGLWPLEKTYIRAGVWTVYLTLHLVMEYVELFAAFGNFNATVFSVVEVSMQTMVYAKLIVFRHSAMLRRLIDATKDELAENLYENYEEKKLYLKYNSLSKLYYKVSVPYVMTAACVYYLRPVVTSLLIGNFGTNDSMVLPFHITLPYTIVDTRVYWMTYAYLSPMIYLLACHNGWICVLITVQLHICGQLTIVEHRIRNIVHVTDHDASHAIFKSLVDRHTKSIWMAKSFDDSFHFILLVDLIVMTLLLGLTSYVIIIGQGVSESSTGPVFGIAGTATLLLIYGYCIVGESLISESSKVHAAYYECMWYESSADFKKAVMICMLSSQEPLRMTAGKFFVFSLTSFTDILKTAMGYVSLLRKVSQ
DallOr200	MSLQNVDIKENEKIDEDFKAIGNLLTWQKYFLTIGGLWPMEKTYIRASVWTGYLGLHLIMEYTELFTLFG NFNSLVISVLESTMQSMVFTKLIVFRHSKTLCTLLEAMKEDFSGNMYGNHEEKRLYLKFHDLSKWYYKLS VPYIMCGASMYYSRPLLTSLLTGGFGTNNSMFFPFQIKLPYAVLDMQTYFMTYAYLSPMVYLLACQNAWI CLLITTQLHICGQLSIVEHRIRTMPYANDDQERNMIFKSVVDLHTRSIWMAKSFDDSFHFVLLVDLVVMT LMLGLMSYIVIIGGEMEESAIGPLYTFCGLATLGLIYGYCIVGEALISESSKIYTAYAECMWYEASASFR KGVMICLLESQEPLRMTAGKFFVFSLPGFTNILKTAMGYLSMLR…
DallOr201PSE	MTEFYNTARPFQSDFKYLLGGDVRILQSIGLYSMGSIFTHREPKWPY*EVLPFVLLIPALCFGSACNIRN MIGLLQTDFMLAVEVATATLTTTLSMFKGIRLCVYRRDFYHLIKICHICWNVQVSRNKITQSIVEIAKLA RLFRIYYASVVIATLAAYVVQPFGAYFQNYLSRSNESFDFTKTIYPTGYPFHLNSTKAFFICITIETMGM YFISLYWIAADRLFAQFTTHLSLHFQILSDEIRKICPSTITSPSKSAKISKRLKTIVEEYLELYVWSLEK LCNLILFATVLVNGIYFCTCLYSLQYRIAENNWKDVAKNMLHACGVVLQTLMFCICAEHLNNKATRIVAV RQATYDCPWTAFSVPIQFSILLIMTFTQREYVYSAYGLIHLNMP…

## Sheet: DallGrs
Supplementary File S4. Summary of gustatory receptors identified in D. alloeum.
gene name	protein sequence
DallGr1	MTLWFFRVFPVEYHTGRWTPLKSDPPIAEMTTPTVNPTNFVQNSDSLHTALKPIINLAQCFAVFPVNGANTPDSSHLKFTWRSLKILYSMVVLALSTIMTGASIHRILSSTFTSPKMTTLVFFGTSCVTNVLFLRLAMRWPEIAAKWEKIERELATRHRRTSKYNLVTRYKIIAVTIMAIALIEHTLSLVSGYLSASECAQLQGDPDVLGVYFQTQFPQVFNKTVYSIWKGLMVQSINVLTTFSWNFLDLFLILMSTALTYHFGLLNARLNSIKDKTMPEWWWAEARIDYNRLASLTRQVDSDISGLILLSFGINLYFICMQLMYSFNRVPNVIRTIYFGFSFGAVIARTAAVSLSAASVHDESLLPAPVLYSVSSSSYSTEVVRFLSQVTTDTIGLTG…
DallGr2	MLQPNISPRTIETNRNNKNSRSQDKKIWPLFSNFSVPERNEKRSEIICPMQIQLARPRAIKGTLLGPREVNNSWRDGNPDINDQESFHRAISPILAVAQIFALLPVLNIRNPSPAKLCFKRISIRTFYTTAVIVMLFFMTYTAFIHMITTLRAETFVQDGGIATATGGIMFYGNSLMGTVLFFRLAPKWIALQREWRMMERFFNSCKYPQVRLRWKFMLITAMIMIPAALEHTLSVVKAIPDSSEFPYNNGTWREYVEIYTDRSHAFTYTTVKFSTALGIFYFIISKIATFTWNFTDLFVILVSTGLAERYKHLNQVVLTGGKSDCSNLDWRQLREQYAALSSLVKHADNVVSPIILLSFTNNLYFICLQLLNGLSPKGTSIIMTLYFFASFAFLIGRT…
DallGr3, partial	MTTAKEYDATKQEVTMSKQLKSDLYQGLFPIYHLSKGFGLLPVRVSIQASGRYNSKIHVVDIIYGVCLLLLFICAEIWGLWRDLRDGWVNSTRLKRQTALNVTIGDVVAVALLAAVGVLGAPFRWKYLQEIIGRLIDADERIGFINARKTRRFAIIISAGALVYLITISSLDIYVWDMQTKLKRKMADKGPINYSPIYFLYMQALMIEIQYTITTYNLNERFLRLNKNLENLLRTGRNLMKKDVSFTSECKDQNEFIIYPRAKVEARPARVFRTPKVYDWMA
DallGr3, partial	AREMTDAISQLINVHSSICDTNLLLNKAFGLPILVVTITCLLHLIITPYFLMMEANSDKESLFIAVQFAWCAFHVFRMLIVVQPCYATTTESKKTAVLVSQLLTYQWEPYVRKQLELFSLQLLHRPLDFTACGLFSLDRALITS
DallGr3, partial	MAGAVTTYLVILIQFQKADDTKDASNILKNATLFLQNVS
DallGr4	MSMNSMENMWLTDKPRKLKPKIDLFSMLDSVALIWQFAGNFPMRFPGHGNVKKCCFSRVIMGYQIILFFTCVALISTVFYTWEHILRSQIWVMTMVTIVRTMSCLLCMLINCFMWMFYRKDFIDAMDFLASQSVILNQLGCRPDYSRCLRMIQALVYGMLTILLMFICYDFFIGFSRWPPGNKTFSFIQWLFWTIPLVVQVMTPTIFVALVMILGLHFRQLNVKLMAVRDRSNSSPPKIIEVSNEGVESIRLIAKVHYNLCKISKFINSFFSANLVVIVVMAFFVMSSSLYFIFNEVVKDEETDYWDIGTYVAWEITTALPIIVTVVICNLTSNEAELTGRLIHELYVENSESKLYQIIRSLSLQLHHQKIEFSGAGLFPINSSLLQTMIGNMTTFLVI…
DallGr5	MQMRRVGVLEGSTTTTKSGKSQTIYRGPESPLYSAVCPFVYVFRIFGVAPYEFADDILVPSCRNAIFSFIWLGLYCWIIYEVLASFYHVDRGSPLLGHTETVKTVFNFFVAVMDIFVALYYRAEFTKIWNSLQDHDDKIRELGYARSERKPTIFVWVTLVLSFVMCLSINRLGMWAFIQSWWDNMSYLMMYIGTAISIVKFSGILLLLGDRFHQLNEIAKENIPVKPRWITILPVVNAKAVERLHDSLMVLGEKLESMHSWSLMAWIANLSFHLIFNLYFIIDWILKPEVIWAPVFCLLSWTVAFTGQLILLLYACDYASSEASMMAYIMLSWKRLLYTQNRDMAVDTLMHLRNRRLHFCAAGCFDVNLPLLSSIASLLTTYLVILLQFEAD
DallGr6	MGASIQKVEKKWELFRASNYLSLMGPCFELLRIHGLFPYKYNNKGVIVSSKYGWIYATLISVLCIIVNAVVLYMMDISKSLAFDSVPGTLQGNCYMLLAEWIAIVSYILSSKRMRLLRDIASVSASLSALSFRQLSKIIHAKDIMGFLFLMAQATNLYSSKLDLTLSKVINMYATLVVFLMDMLYADCVLVIGECFKNINEKLLTLKTNMEKDEPHLLRRVYHEKRNPMILMEIRGIKSQHNDVSELVHSLNQTFSLQLVATVTLTFAEVTFSLYFYILQRLGKSGINLEKQIWYSYFSTSVTYYTLKLAAIVWACEISKDQAVKTGIIVHEVLIDTVDKQVKEELFSLQVLHRDNTFTARGLSLDATLLTSIVGGITTYLLILIQFMVSSKSCGSVMD…
DallGr7CTE	MSQNNSLPVVFLYYYWKIIGLCPFRVTNLGLEISILEITIAVVRCLGCLYVFPNFDYFHRAIHDHGLIVVLSEATGFFTGLIVLLFIWIVSATRVKKIDSVIKTFMSLHKRLEEMGLEEARGRDFLRKMSLHSFFVNSFFWIHTFVITTIFWMVRTVGFSELLYQSARVVLWNTVVLFVDGVSLIRDKFQCINNAIENFHNYLELGDDPRSMRFAQQVFYIARYCNAGEYLRSIGQIHEDLKDLLHTVENIFAVPILFAIVVNFMECASCLYLIAMTLRSGSTEWTFKEIVAMTTFSTWVIANLVHMLLIVSIPSLTDEEANRTGSALHYMWITYRPRNTRFVVEAVSMRLLQKKTVISLHGLIRLNFPLIYR
DallGr8CTE	MCPQNKTTQKPKSPVSKSMFLFLKLIGMCPFTLDKIDIIRRSKTASLYSTILIVGYTLCYCRVVVSRISIMLPRETNMLVVMDFIGLGLDYWVIMVVWFYALVYQNELRCILKHFITTKREVVLLGMTECYDDFTMNLRIFVISLNLFFFVLYVVDHALLYHIKEFEFGVWLPFNLPRCVSINMVGIYLYALKTIQTRFQFINLRIENFPNNFSLEEAPGERNFGKNVSNPIATADRLRAFGKLHRNLRNLVTLMNNLFALPLLIALMMQFTQLIVNIYMLLIYISNGNYCHWNANSSMSIVLGWLIIRLIQTLCIIDVCETMSQTANRIGNYLHTMWVMRRPQCPGDVVKILSLECLQQTVKIQLYGSIVLNNSMLFK
DallGr9CTE	MHSIDKNSWHFVMLFRFGNILGLNPLRLTNDSAIEPSLFGLLYPLLQTILFGFICVEVFLDRYLITTPGETEVFFILDQQIVVLTFLELSSCWISFGFSQKRLLRIADQFKKTSFIEQRLDIVCDYSKFVRRFAISMSCFNFFFLLSVTYTMWIAFRMTPEQDLKWWCIYNVIRVIHYNMICLFVATITLVTLKFSRLNTQLENLLICDESNGHQFFGILWLFSELHRETCGLLDKIVSYFTIPLLITITSHIIHITANIYCYYLYVEDVCPKNWDVFYVTSILHWITFPIAAIVIISDCCGCVIIE
DallGr10	MKNLAQHSRKKLCLFHLIFFFFKIIGLAPFAVDIPRLLEAKKEHNSPKKTFTASTIGIIHNCALIACIIYVDSQTFDSVRRDPSAQVIKLPKIIGRCLTAIGFLLSIFIWALYILRVRRIVALANELLEIDGIMFRANSLHLKFPKAIVLVSAVHFTMSGYLIAAEVSTQQTSIHVLIVFVLPSIIVSWTLVQYSLVLHMIEERIANVNRSLLEIGNIPMELAMPSLFVRKIPVTKDATAKIVSIRRVDVDLCDLCYKIRDFYAPPTLMTVTFFGASLVYSGYFLVMPFITRSDPHFHLTYINGIAWLSLQLSCLFNLTISVTKITRTIRKTVNFVHLLLDCCVLPSDASAELKGFSRQILMKKFQLSVYDMFPLDNSLLSSIAGFIITNLIILIQFST
DallGr11	MIEMWRYLRKPQLTVYCNLFVFRLLGLAPFSVRTSCLLGINLRSNDKKIFSVSKFGYIYNAILTVSMTWLIINSKIYVFPATIRVEELLPKLVGKSLMVFGYAMAVIIWIAYILRQSSMVTIANGIYDSFRVMESCRDIHVKHGNCLMFKWLVFLMSSVYICVVEHIEYSYTSIIVIYIKLSGLVLGWMMLQYSFILDVFRDRFADLNEGLLRIGRVSEEFEVPSFFHRKILINSTVLADIATLRRVHGELCHLCYQVGDNYALLVLLVIIVFSAGSVYNIYFLLIPAISNYPPLLPLITGIGWIVIQLSAVIYLTTSATRVTQAVRRTAHVIHALLDMCSLHPDVTRELKIFSREILAKKFHLNIYDIFILDNSLLSSIAGVKITYLIILIQFLIN
DallGr12	MNTAYIENMFVVKFVLLTFRLLGLAPMTISKSQASDHWNPKRKITKLTFSWSRLGTAYNLILILGFLMECYRQIPKIMTIDAVDKTTLSQMYRNSIITCANTLLIILLLTFCLRQRKIIKIGNQIVEIDSTLVGLRGIYQLKPGKTYILLVLGLNLILNVLLIAMRLTALQDMTGFMTMVVFNTVVFSFFILQYALVVLVAERRFAGLNEALLSLETKAVMINDSNRFQLADQRSTVVSIIVIKRAYGKLYELCSEISSLYAPFTIFIVIYFSTSLLFALYIIFFNMTRGHLGALPTVIDSIWISVRSFPFILLTTNVRKTHIQMQITSDITHKLHSKFAAHREIKTELKNFTVDLMHRNFQFTAYGIFPIDYSLLKSIASTITTYLVIFVQFQLASSK…
DallGr13	MNIADTGDMFVIKFVLLTYRLLGMAPVTISKTQSSKLKFSQSWTGAVYNLSLITGVLTECSRQIPTMLGESSNDETSFSQMYRNVLIVSGNTFLVILLLRFCLCQRKLTEIGNELVEMDRYLDQLPGIYHLRAGRTYVFFVLTLHLTIIITYCALYLAVHPIKPAFFTMIVFPCTVMSFYTLQYSLVVFVIERRFTSLNEALASVETKTVGVNDRSVVSIFVIKRAYARLYRICSEISNFYAPLTVLIVVNLSTSLLYELYKIFFGLTRRSSVLPSPTIKFILGFLWISVRKLPIVLLTSTVRKCHMQMQMTSDVVHKLQDKLGACRDVKSELKNFITDLMHRSFQFTAYGMFRIDCSLLKSIVSTMTTYFVLFIQFQLASDKGASE
DallGr14	MNVKISKISVSSLCVIRLNFLVSRLLGLAPFEFVRSETSLEDKKLKRETLTFRYSRTGAASNLIWMLVVSILHYNFVYTACVEERDDGSLTSKAIGICLAMNGLVLLTFLPLKYLFEQRKIVSFANRLMKIDKSLNELRDVYHLNSGNVRLLLMTVAHLICCLLVLFSESILLQNSAASITIYVGQTVVLTFYITQYALVVTLMEKRFASLNDALLRISTNNVRTYTLTASQRSLNRSVTVEVMIIKRAYVILSDMCREIADFYAAATIFIVIHFSTSIMYSSYLMIITPMIKTWGIGVFLDYVNTGFWLLFELAPLTVLVTSAARASKEMKRTSEVVHRLLATCAASREFRRELKNFSLDLLHRNFKFTAYDMFSLDASLMNSIFSAIATYLVIFLQF…
DallGr15	MPETQPQSLGTEPPIVDTYLVKHSNSIRFLIIIYKFLGLAPISITNLTSPHRKRRLHFHNLMFKKCLLGLIYMYTLIIIVSGAAVVTVPLLNKGPQSDADLLNSATTIKGVFGITVMFVIWLIVAAQFQMALKILNRIVEMDKEMLVLQDVRADASKRQIVILFMGNCTVWISIFVLEISVVDDWYKVWTPLLLPSMIMNWYIMQYIFMLVMIESRVGSVNRGFLMIAKRRLATFAYSTARPAAMSERKMVNHFMILRRGHAILAGICRDLSAYYSFPILPTIAFLCCATIYDSYYLIVPLVVPSYYTSILEIANMICWLVMEMLPVVVLAVYVTRVLNEMEKTGSIVYNVLSQSALTYVAKNELAEFSVELLHRKVRFTAYGIFSLDGTLIRSIFGML…
DallGr16	MQRQSAWAEQGVIDKYLFSDSCTVRLVVVIFKLLGLAPISVESPRSLRTSTQNSTQGLMFKRCVSGIVYTYILVVIVFAASIITVPLINSETLHSDGDLLETFEAVKGVFGLIVVLVIWLIVAFRYKKVLKILNKIVEMDNEMLMLQDLYYLETSKRRILVMFGGNSIMWVVIFVLEILSVPDWWKIWTPLLLPSFVMNWYIMQYILMLVMIENRFVSVNRGFIMISNSRIETFFHADVRPADVSERVIVNNFMTLRRAHAVLSGICRDISDYYSFPILPTVTFFCGASIYHSYYIIVPLVAKTRQRSILESTNMVCWLMMQVLPVVVLSVCVTRVLNQMGMTGGTVYKVIARSILNYVAKDELKKFSFELLHKNVQFTAYDIFSLDCTLIQSIFGMLA…
DallGr17	MSFRNIKSRLKTSIENTVFISCYIFFKLLGLLPESLRNSESRFAPPNVCVSSPEGLIYNFGLILTFPVLSYYSIRAMRDSDYPNKSSTTEAFEFFKAVFGSIIVVILWALITQKQRKTVTLANQVMNIDHLLMKDKNIAAPETCLLPCASICAFNMFCWVTLIWTEIVGFDKIQLIILVTEVGPNFIFNWFFILHTFVIMLLETRVRAVNQGMLRLSKDLRSSIPRTTAGEDKIKSLITLKYAHECLHEVINEVATLLSVPVFLIIAELAPSIIYDAYYMVIPFLVPSFEFSWVLIANSLCYLSSQMFPIVTMVVSMDRITNEMERTAPIVHNLYTRAALGRIVKSEFKLLSLKLLHSKIRFTACDVFSLDRTLISSIFSMAVTYLVIIIQFQVL
DallGr18	MSFSTRASPGTLALKASYLFFKAIGLIPARLRHLSPKKGRPTFVYSRGGTLRNSVLIVSFAVLSCFSVHAMNKADYPNKSPTTEAIEVFKAALGSILVLIVWTWVCVHQREAIKVANDFLAIDSVMRSYSNLYSPKTVTQRFVLVWVFNTLIWINMFWSDYMVFDHVPVIAFISSVGPNFIFNWFLLMYTFSIIYLRMKVQAVNDGILRLSADSVSRISASPGNFDDRFFMKAFFALKGTHMRLHEVISEMDKFYSFPILLVIAEMCASIVYTAYYLMVPIFLPSVKQAEIMIFNSVCYLSMEVFPITIMTISIGQIVQELGRTADAVHKCLSRVRLSRKAKAELRLFSLELLHQNVQFTACGIFALDGTLLHSICGMTATYLIILIQFQPTARPSEEN…
DallGr19	MTPALSKVIKILPYKKCFRKETVLLEVGLKFFQILGLFPCTVDTSASISFLPSRLCVVYHIALVVTISYCNFYVGIPAIVQAKSESNGLTFEEVLELFLLGMATAVSLLIWIVYPLTRKRLMIFGRKVVIADAVARKLGGNYRMESSRNKLVIFAMIYAILFGLLIFTEYIIYDDPMSRFVWFCFYTVPSFTIILLLIQYSLAVHLTSRRIKALNDTILGSLETTAVQGPPAALQSHIDDVVRRVFDTWKKAHNELYEASLVIAKFYSFPILFVMGYTCYTVIFNSFHAVKELVRGNGQTVAIAILNDCVWILILSMPTVILMLEIENLLAEAKEKAAVCRKLALRFQKHRLFRTQVKMYSFELLHENINFTAFGFFSLNGTVLHSIFATTVTYLVIIF…
DallGr20	MTNSRFSRVKKIMPRGKCPRRGAAAFKLITNFFKITGLFPCVVNTSPPMYFCPSKSRIFHNTALIAILGYYNFYVGMPLIIQDGTRSGALKMGRVLRLIFIAVSTTVTLVIWIVYILSANKLATYGNKVLRADAIARQFGSNYQLKSVRNKWVSLIVIYMILFSFVISTTFLSFNNIMSEFAWLCVFSVPSVLISLFLVQYSLIVQLVRRRVKALNSLILRKLDVYVHSEIVWTFEIWKKAQDELYFACLIIAEFYSFTILLAMGFVYYTVICISFYTVKDVWKSAERRRPMIHLLNDPTWMLILVMSTALLLFEIDDLLNEIKKKAAVCRKLSLRFERHGQLQTQIKMYLHELLHENINFTAYGFFPLNSNILHSMFGTTVTYLIILIQFLMFHEERK…
DallGr21	MPNLRLITRTKKIFSYKKWFRREVTELDVITRFFKINGLFPCTVDTSISVNVFPSRLCVFYHIALIGILGYCNFYVGIPAIIQDKMASGGLKLPSILELIYIGSSTAITFLIWIVYITFCTKLTIFGKRVAEADAIARKFGTNYQLESVRKQWIMLFITYVILFSFLTFTESLFYSDNVTSRFVWLCMQTVPSIIIILFLTQYYLVVQLAKRRMKALNKIILRNHDKTAVHNRNSTNDAITEAFESWKKAHNELYEACVVIAEFYSFPMLFVMGLECYGVICGSFYSLKYLRSGVHQAQMLLHLLYNLIFIFNFTIPIVLLMSEIDDLLSEVKEKAVVCRQLTFRFRKHRPLLRQIKMYLYELVHENINFTAFGFFQLNRTVLHSMFATTVTYLVILYQ…
DallGr22	MDRETSVLFRSITAIFKTFGLLPFTITVPSTSKKGIDISPSRGTVAYNVLFFAAVLYANCFAGIPIIIRHAKSKLQDTQVILDILHTIMASGISLMTLAMFNARRAKMMNMTRDFLEVDRCIKRHRHIQSLKFSPRPLTVFIILYIIMWIVLVSTEWHEDFVAAPKMQWLLWGFTYLVPVVIITLCVLQYGVIMKLVAFRFKLLNHTIRKSTDTIAHCLNQNETFILPESAGDRVIVHKFRSIKSAHESLYDFTIAVSHFYSFLILPIIGFFCGTFIFLSFDFMMNAMSSKNEGNTISNYVAWILIVITPMVILLSNIEAATEEYERTPIELYKLASRFESCRELATEVELFSHDFLHKKMKLSALGCFPLDYTVFHSILSATLTYLIIIFQFQESRRM…
DallGr23	MNKREKKFYFCLIILSNCFGLFEFGVKRIKLRGRGTELRLQKSRLARVWSLILIGIILYTNYLIPILDCWMYTQDKWMMFDYAKSFQTILGSLIVIVLWIYCFLKQNSLIKMANKFIEIDNFFEKYRHIFQLTGFKDVIPFTVIFIIMSIAEVVMENAAYGYYGKYLWYIWWYKYLFPHFVLMTFILQYATVIRSMRIRMESLNRGLAKLTSSSHDFQNKFTVAGRMFTNEMMLESFDSIRNLYEELYKLSVEISEFYSFPILLVMAYVTFLIVTLAYCLVTMVMHFYSSELIVRILPGLSFSLLTSLSGRLIHEIEGLVKEFKKIAPTAFELLHSFPGDHALTTSVICFTQELLHKDLVFTAYGLFPLNSTLFQSIFSSALTYSIIILQTQGSGRAVA…
DallGr24	MENDRKKISLEILILFFKLIGLFPFGYSRKEKIHSPNRDNPLCSAVTSVTYNLILIALVCSLYIRKAVVNPNSYVQKLMDDPLTDIEVNLASVVLVILWSCFLLNRHDVVEVFDQFLEIVKLLENQQSYWGRRKERKSVLTIAVHVVLWIIIAWFAYDAWDPTDWCSSGWYFLYMFSKFVMTSCILQYTLLCYAIRNMAECLNTILLNFYQLTPHQPHPKILDFKSIRFMYCSVWDFTRAIDGIYGVPILIIITYLCYGIIYTLSMLTLSIKGGSILSALYMNRQFYTLHFTIGVAVCILIWSTTAAIREFQDTGLIVYRIFHRLEENIQLQKEVQSFSLELLHQHLEFSANGFFNLDYPFIQTVISAIISYGILLVNISK
DallGr25	MKSKEILLKIYLIIFRINYIISSLLGLAPCSIKIVNRSAQRIDLTLIFSYSRVGCAYNIVLIMLCVVIIVIGVPLLEEMQYPNDSKTLKTITITLSTMGNIGAIVIISTHAILQRRIIKIGNQLHEFDRKYGDKLIGRRA NAFRDFRRMMPIIFLFFIWTGLLVTTGIAEEEVYILNSSVWASCFSWFLTQYSLVILVLRGRFEGINNALLATAKYPIGFEENSLFRGSVTNDRLIIKNLSIMKQARKEIHKITREVSRFYSFPVLIIISYCCCCSVNSMYYCVLTLIDPEVDVFTNIIIIDSIFWTLITLYPIVMLSTSVDAFHEEVCKTADIVYDIMETYAPNKDIESELNNFAIELLHRRVVFNACGMFSLDCTLLHSIFGMIVTYLLILLQFKP…
DallGr26	MLQTSVIISFFLGLAPCNIDIGVHSSKTVKFTLTWSYSLIGCVYSISLVMFFLGINIVAVPNLYEIPYPNDSVTSMMIIVVLSVQTNIIVVTIIMFYLLFQRHIIAIGNRLSEFDQKYGDTWLGVCDKTLGDFVKFMAIVMQLFLWIAFFVTSVMAGDTLFFVASGFGIIFCSWFLLQYSLINIIIRDRFKGLNDAISRCSVSEGNSFYIGSSSNNQLTVEKFITFTRARAMIYNISLQVSQFYSFPVLLVIFHCSCSSVSSCYFFLMTLMESKSSSPVILSVNSSFWTFMELYPIVILSVSVAMFHEEAKRTADIVYHIIVMCPPDADVVYQLNNFAIELLHKNVQFTACGIFSLDCTLLHSIFGMLVTYLLILLQFKPPEG
DallGr27	MRFIMFHIVEAISCILGLAPCRINITPQSAKKIDYSFTLSFSQLRCAYNILLTIFFSTIIILAVPHMTEVSYPNNSKTVMVIVIALAISGNLFAIMIIIFYSIFQRHIINIGNRLSEFDRKYGHKLFGMRSSGIGDLQKFITIILMILVWIGLLTTSLVVPPQLFLITSALCTAFLSWILIQYSLIINILRDRFEGLNNAFLAISKCPIAFEENSIFSGYTMNVRLTIENFIMIRRARNMLYEISRQVSKFFSFPVLVVVSHCCCSCVDSIYFLIMTLVPFKFNGFSMISVNSVFWILMCAYPITVLSASVNTFHAETDRTADIIYGIMEIYACNKNIQSELNNFAIELLHTRVQFTACGVFSLDCSLLHSIFGMIVTYLLILLQFKPTDG
DallGr28P+F	MFGTRINSKLYLIIFRIVQIICSMSGLSPCSINITLQLLKKIDYTFALSYXLRCAYNISLIIFFSAIIIF AVPHMTELSYPNNSKTVMAIVITHAIAGNSCAIMIIIFYSIFQRRIINIGNRLSEFDKEYGYKLFGMKSSEIGDVQKFITIIFMLFIWSGQVTSSLIATPRLFLVTSGLCTAVLGXFLIQYSLIINILRDRFDGLNNAFLAISKCPIAFQEASIFSGYLMNDRLTVQNFVMIKRARNRLYEISRQVSKFYSFPVLVAVFYCCCSCVESTYFLIMTLVHFDASFWSLDTINSLFWITMCAYPVTVLSASVNTFHAETDRTADIIYEIVENYVSTNNIQSEVNNFAIELLHKRVQFTACGVFLLDCSLLHSIFGMIATYLLILLQFKPSEG
DallGr29	MKNMQINVIIFKVLRVISLLLGLAPCKLFTEAIPSKKFRYAFKLSYSRLGCVYNISWIIIFSGVIIAIVPKVAKDYDINYSKIIITIDLTMSAMGNAFVIILTGIYCIYQKQIVEIGNRLSEVDEQFQADLFVFNKETFRNLHYSVVTMTFIIMWIISFVICLVGWRFFIFFSIILPAAVLSCLLLQYSLIINILKERFRCLNEGLSAAVKYTIESPGVSSLERNITNNRSVIDNFALIRNMRHSVYKIACDVADFYSFPVLLVIFNFCCNSITSIYFIIINALHRKNSGCPDSMSDCFWIMMYSYPIVVLSESVKRFNKEVSKTTNVIYDIRQTNFVNKEILNDFALELLHTKVAFTAFGFFSLDCTLLHSIFGMVVTYLIILLQFQPADAATE
DallGr30	MYSNKNQIIFKITHIISFLIGLAPYSIRISSYSSKKPEFNFTITYSRLGCTYNILLMFVFVGMTLIVTPR LIAWQYGDHSVLSIIVAIQTMIGSIASIIVILHYTLHQKQSVTIGNKFSEFDATYGNKFLRAFDESNSNRLKNLRHWLTIFLFTFIWSGVVSTSVGDEQSPACIASFLNVIVLSSVLIQYSSVVDNLRGRFKRLNAVLPKIFKCPIPSLPFAENVWNNRFVTNDFVAFRQARNELYRISCLTSEFYSFPILLTIFYSCCATINTAYYFLLNVVQVDQFILHHHGLNILFWFFICVYPTIALSRSVHIFNIEMHKTADIVYDILDTSASNREVEYQLNNFALEVKHKKVEFTACGFFSLDCTLLQSMFGAFVTYLLIMLQFKPKDVMQD
DallGr31	MTYEPRDAKINLATFRVVQIISFVLGLAPCKIDIAISSSKDIKYITKFSYSKSGCAYNILLIIIFSVLTI ACLPYISKEYDLHYSEFIVVIDLTMSVIGNVFVVITALIYCIHQKRIVKIGNQLSEIQSNLSPCVAKKSRIFYYVTIISSFVLIWVSISVGQLVRSKIFLFISFVLSAILLSGFIMQYSLIVNVLRDNFEDLNRSFYTIVKVPEEFRYISGFPRNIAKTRLIIQNFIRIRETRHALYKVSCQISHFYSFPVLLTIVNCCGNCISILYFSIINFKHRESTFLNSISPTVCILDGLSLLALYGYPVVVLTNTVKRFNAEINKTTDILYDVRQANASNEELVAQLHDFALELVHKKVEFTAFGFFSLDCTLLHSIFGMIVTYLMILLQFKP…
DallGr32	MSSKHPYPKISLIMYEITHVISTLLGLAPCSIQISTLSTPESGFTFLFSYSRVKCFYHILLIALCIGIITRGVPRLNDVPYPNDSSIGKTIGLALAIMGNVIAAVIILYYLILQRNIIRIGNQVHEFDKIYGTKLNARSVNMGGISKTFITITLMIFIWIGVLVTESMLPQGIIYIVTSGLSEVFVSWLLLQYSLVIHVLEDRFRGLNDSLLATAAYPVVFTEDALFRRSVSSNSLIVENLIVIKHARNCVLKLSREVSGFYSFPVLLVIFYCCCCCVDTTYFYVMTVMRPGKDGDDNDLAGFIFCVLLNLYPIMILSTSVNRFHAETEQTAEIVYDLMESHGTNEDIELLLNNFAVELLHKKVSFNACGLFTLDCTLLHSIFAMIATYLLILVQFKPSG
DallGr33	MFSKKSLIIFKFIHIVSFLVGLAPYSIKILPRSSKQSGFNFRITYSGLGCAYNILLIFIFTGVTLIITPY LIEWQHFDRSVFMMIVVAVTTLGNIFSTIVIFYYTLHQQQSVAIGSQLSEFDEKFRSKFCNLLKNGSTNRLANVESWLTIFLYLFLWCGVITTSIGIQQSPPSIASFFCALILTSVLMQYSSVIDNLRRRFKNLNEVLQTVFKCPIPSLEGVLLVGNVSNNRLVHNNFTTFKQTRNKLYKISCLIAEFYSFPILLTVFYSFCSIITTCYYFLMTIAQVERFTLDTLTLNTIFWFFLCTYPTVALSRSVRIFNKEMHKTADVIYDVMEMYAPNGEIEYQLTNFAVEQIHKRVEFTACGIFSLDCTLLHSMFGAFVTYLLIMLQFKPKEV…
DallGr34	MMHLPQWVTNSFPLLSYAVFKILGLAPFTVNPRPANKSPIFVHSHIGTLYNLILVVIVAILSPSSIAAIDRVEFERKTSTAQVISLAKASIGLVVLVVVWLYIILNQKTAIRIANTWQHEDETMRTLAYVKHRNLSGLQLRLYFVLNVSIWINLFWTDLVEFEKWFKATFVGIIIPSFVFTWLILQYTFVLVLLRDRFRALNEGLNRISSAAFAAPYYFNSLERTLDDVISKNLLVIKVSHEVLYELVCDISSLYSFPILLVISVLSGTVIYSSYYLFMMLLLNDDVKPLTIVNSVCYLSMEMFPIVVLSFGVTKIINELKLFSLELLHRNVSFTGGNIFSLDGTLLHSILNTTATYLIILYQFSQPDKSTSNTSRITNATSGKSFYILTDALGDINHV…
DallGr35	MSSASFKINLLTFRVTQKVLLLMGLAPYTVTIEAPPAKESASPIKFSFSKRGCVYNIALVILIIITVITFVPEILQFEHPNYGPVVKCIDITLIIIGNTIAVTTILICCNYQQNIVDIGNQLGEFHQKFQVKSSQKCKSELTNCEYSVIVFIFSLFSIGLVIASFFLYQSLVILSSLPCAIISASFIVKYSLIIKILKGMMKSMNEAICQMDKCLIVFPEDSFFPENIGNPRLIVRNLAAVRQARAVVCKISCQIADIHGLPSLSIIFYACCGCVSAVYFLITNFMIQQRLFLNVASMTGILWILLIMYPIVLLSETVKRFNAEMERTAGLIYDFRGTRGLNKDIIYELNDFAVELLHRKVVFSAYGFFPLDCTLLYSIFGMVVTYLIILLQYKPLDVS…
DallGr36	MSVSLLNSEADVFILKLNLIILKLLGLAPVSFNITKSTLNESGRSVTCKISLPGIIYNICLIIFSCILVY ISLPELYNTEYINKTPLTQTIDVTLALIGNIVAVMVIVIFSCQCKLVVSIFNKLFHIETNFSKLLNTSKNRRKKYPSILFFWTNIFYCIYVALVHIGALHNDFISLFALTFPTTVCGCLITQYSLVATLVEDKFKRLNQALLKLLTIVQTSACSERTILSRLFAIKKQRFSLCELTAKISQFFGLPLLFTITYFSGALIYATHLVVRQFIILLEPNRPLTLNTLAFILLITMPIISLCILVTRINIEMDKTADIVRKLMMQFRDYEIIKSELQDFFLELLHPSVQFTAYNVFSLDCSLLYSIFSAVATYLVILAQVPDEPCTGSHEGH…
DallGr37	MFPNIDIFTLKTSLLLFKLSGIAPFTLNISKTFRNQNRVLYIPSFRCSSASTIYNLTLIITCLMLNTYLL YYMSGLDRLFESEIVHVIEIALGLIGIFVMLLIWSYFTYHRRAIVDVANQLVDIDMILAKHDLRYYQRRHIHFVLIIILNTAMSLILLVIELISHDFEIVRIFVLVLPIFVASFTITQYALVLHLLKPRFQHLNRALGNILKEPSEMSFIPRQPVAGKIVDLRRVHGELWELCQRVADFYSIPVLFTMILMSGFIIYSAYDMIIPFVLPLRYKMSILTVSAFTWFMMQSIPIVVMTTTISGTIGEMKKVSHVIHKIIAQNEIHRVVRIQLRDFSFEMIEKKINFTACHLFPLDCTLLPATFSMTMAYLIILLQLKSRVNPKLDHVHHH…
DallGr38	MSAFNRVLSKIKPTFDLIILRIFKEVLFLFGLAPFSVKISESPVERSKFVFKFSQSRNRCAYNIIVGVLFTSYIVWKKNNSNWINTALFAAIHGATATINFIYCYYSQQLIAIGNRLAEYDRAVPMALSRFYHCEDATLQMIIVTTAATIVWLIDSVLVVIKSDYPMDTALLMTVGLSYNCFWIQYIMIIILLKNRLSALNAALMKIGNADAKRKTISVLSFDASCESRTERNIVVIRKARNILYAIAYSVEEFYSLPVVVAVIECCCIVVYSGYYTIGPFILSEPPATPFLFYNYACWGIEYLWILACFSINVNKLIEEVRIFTRETIIVVYDIMETYDDKKSIKSSLIDFSYESLNRQMNFTACKMFPLDCSLLLSILSMMGTYMVIALQYKP
DallGr39	MSRSPLVSLKIFHAIFSALGMAPCELQISTARSSQPTLKFINSRTGCIYNFVLLIYIAFTVCYLIPNYVTEGLGSLEEKIAKSALATMGNTSAFIIIIYNAIYQREFVKIGNQLCKFDAKIDLPWTNETFQQLINVSWITLLWLGVLITEGFNDFNVWHFLIHVPNSIVCCWLVLQYSLAGKALQMRFQILNRLFSEVDAAAGPLESLRNLRATRNFLWKTTRGLSKFYSLTILFAIGNLCFDTVIGVYYSIAQVLNSSGTKISMDAINGFFWTCVQICPIIYLSIAIKRLMKEVCILCQSVGIFPRIFLYDEINEFSLELFHKQIPFTAYGFFSLDCSLLFSIVSTLVTYEIIAVKFDPPDTEDITPTFSGH
DallGr40	MTSIEDLVSVEFETGDKPESFEKVIRPSTFFSWILGVGIARPLKSWKIATFFLRFVNFAICSSIVAYGAIDFFFFGSVFKSDTFKIMYYMNKVACYISSYYYVFHGLVQYKKWPILMERIAAIDKKMRHCGLECNNRSIRCFQIFTLIMTCLLGPISLVSHALYYLYTQPEEIFASDLLLYHTISQSLCINFEFDLIVMGIYARFREINRGIRRSGEQITAGRIIMEIRKAREVHHALCALVRYINSIHGMHLLLSSLNSFTMVVATLFRIYMGVVEGIDKFMMINNVIWLTYTAQFALTCFICTWARRESSRTGIIIHDIVLRRLPKGPRPCDLYSIDITRAPEDPELSLRNEINDFSAQLDHSIIAFTACEFFIMDNNLLTNFVGVITTYLIILVQF…

## Sheet: DallIrs
Supplementary File S4. Summary of ionotropic receptors identified in D. alloeum.
gene name	protein sequence
DallIR8a	MLNLWVVTAIALSFFSYCAESQSQIKLLVVVENLDDGVLKLLNDVIPAAEKAHESEKVSVDVKSVQVDRHNVEGSFQQVCAVLFDGITLVLDITYTGWDRLQALAHNNSILYLRTGGSIIPYVQAIDDLLLKKNATDVALIFENTRELNESLYYLIGNSIIRLVVIDDLSEVTVARIRLMRPSPSYYAIYSSTAKMESLFKTAMSGGLVKRHGIWNLVFTDMKYREFPYIAGPDTLNTMVGILSMNPSVCCRLIREYPCTCPHNFEIFPKFFERLIFLLVSTITQIQKSGIDVEPIKGQCITTDESPTIDPEKNATLWTFYTTLTTKIESDNDVFEFSKDRYLIRMRAEINLETLEGGNLEMLGNWTKKNGIVAAPGKDIQPAKRYFRVGTAEALPWTT…
DallIR21a	MRVANYIFIILLIFTRLEIIGSHTAHMRRSMKVDLRTDSLDRLLSYILKEYFGGCVIIIIYDDKTIEQQPGLLQGLYTSFPFASFIQKSTNTSLGQVPIIFKDKCYNYMIFLDDVYYIENVIEEETVNKVLLITESTPWTVKEFLKSFISRSYTNLVIITHSMSRRTEEGSFLLYTHRLYTDGSGSSKPVLLTSWIKDHMTHKNIDLFPEKLSGGFRGHRLLISTAHKPPFAIRTDRISLGQIGWDGIDIRMIRLLGKVLNFTADFRDPTASTSPTYAALMDVEKRETTLAIGGIYRTNNVTTRFDSSFSHMEDCAAFISEASLALPKYRAIMGPFQGAVWALVVIAYVIAVIPLATNTNYSILSLVTHPSRFMHMFWYVFSTFTNSFVVKNPLLDTGI…
DallIR25a	MTTLQNQCEKHQFRTQITTKHIDEAVWNIVINDEMNDVANRSVNNALKNIRDSHTDWLREVIIIQINGSDPHDTLDKICTAWDRAVRDGGHGVPDLVVDVTRSGFGAETVNSFTAAMGVPTLSTQFGQEGDLRHWRDLKEDQKGYLIQVLPPADLIPEAIRQLAITMNISNAAIMFDENFVMDHKYKSLLLNVPTRHVIVRTKEVGAIDAQLSQLRDLDIVNFFVLAKEEVLTAILDAAEAKNFTGRKYGWFALSLDEFIPKCECKNLSILFFQPQSTSFSQEQLGGLTSKGLLQPPLITAAFYYDVTRLAVQAMREATKNNLWPIDPQHITCDEFSGNNTPKRNFNFLEKLRNVNREVQFEQTYAGFHWGSKNGEHRANFTMKMSLAVIDDGNAISTN…
DallIR64a	MHPRWWILVVLLPQCSTGSDDVTGGLTRDYFGGLLIRQIVAFGCWDSEEGVKFSRLIMGDDHSLTYVSIQDDLDMERILKVNYYRLGIFLNLDCPGSEKIFDQFHRQQLRHNESYFWLMPTTRTGLPKYFEHLPLNIATEMTAALKKSDGEYTLYDVYNPSYRHGGELNVTRMGSWSVKNGLNIELTEYKYRRRGNLYGLGLNASIVVDHPAVPDYETYIHNPINPHYDTMHRYNFALTRQLRDYYNFTMNLSRGTTWGYLINGSFNGIIGDMIKGIVDFGATPFQFKPERIDVIEYTVQGWLARPCLIFRHPKKNNLSNPFLRPFEMKVWYWIAIFGIVLWSALYLTVKVETKFDPQKSVNTIDTHPASETVLITAAAICQQGLSDGPRCISGRITFL…
DallIR64a.2	MRHDAAVSFNSITLNMNLEIILKVNYYHLGVILNLDCPLSDSVLHEFSDQLVFNETYVWLLLTTAPSPPSNRLRHLPLSIDTETTVATRDGNKFTLYDIWNPSYRHNGLFHVVYKGRWSPEEGLINELTQYKYTRRNFNLTPLNFSITLRHPPLPDLETYMTTPINPQFDSMHRYHYALALILRDIFNFTINLHRASSWGYMKPDKTFDGILGDIAKKVIDISISPFRYRPERFDVAEFTVQTLLVRSFFIFRHPSSASLRNNFLKPFANELWWMILMVSIVYWISLLITIRIQKHYDESRSSLMVPASEATLTTVAALSQQGVSDDPQIISGRIVFLSLFIWGLLLFQFYSASIVGSLLTTPPHTITTVKNLTDSDIDCGAEDVAWAYDMFKTTPIAE…
DallIR64a.3F	KSDRILEDFVRDYYEANNVHQIIVFACWNDFDAFQLTRNVMKFDTTVSFIPIPSAVDFEKILQVNYYHVGVMLDLDCAESGKVQEEFSKQLVFNETYLWLLFTEALTPPTIRLRQLPLSVDTEMTVATCEGDKFDLYDVYNPSYRHNGAYNVTYKGQWSPETGLIDVLTQYKYKRRGNFQLLPLNFSIVLTNPPKPDFETYIRTPINRQLDTMSRYHYSLVLLLREMVLHXSATPFQYKNERFDVAEFTVETLLVKAMFLFRHPKDATLRNNFLKPFTNDIWWMILAVGTVYWVSLWITVKIQIHYNESYMNRKEARGAFEIPGSESGLIALAALSQQGLSEGLQIISGRIVFLFLFLWALLLFQFYSANVVGSLLTSPPRTINTIKNLSDSQLDAGTE…
DallIR64a.4	MKVVALFLLAITLIKFTKSDKILAEFIRDYYGSCDIHQIVIFACWNYAADISQSVMGLDTVVTYQSTMNDVDVTTILRIAHFQVGVVLDFDCPFSKNILDKFSNQLHFNDSYYWLVLSRLTPISVNFLQHLRLTIEAELTFAVREGDTFKLHDVYNPSYRHGCDVVIVDKGKWSPGDGLSNKLTQYKYERRHLHGVTLNFTVTVANPVDVDIVTYLSSQKNRGLDPMQKSHYNLMLFLQYLYKFSITVYLSPLWGILVNGSYNGIMGDMVSNEGVDMSISPFEFDWYRLHVVEYVVPTWFTDFTFSFLHPTKSTMRNNFLKPFTQDLWWAILLVGAVYWVLLLLSLMLEQHHETGRQNINAGAVETGLTTVAALSQQGLSDSPHFPSGRITFLSLFLWA…
DallIR64a.5	MKVFVAILIAFALIHACQSDNILAVFMRDYYKACDIHQIVIFACWENAAHLARNIMGLDTVVAYQSITNGVDLRNILLVNYYRVGVVLDFDCPFGESILDEFSTQLHFNESYHWLVLSKFTTIPVNYLGRLSLTIASELTFATRADDVFKLYEIYNPSYRHGGAVRIITKGEWIPGTGLIRVQYSLSEYKYKRRADLQGLSLNFSLTLANRPLPDLLTYLSSPTNRELDPMTRSQYPLALYLQDMYNFSMKLHQATTFGYLVNGSYNGIIGDIISGFIDMSITPFEFHVPRLKVIDYAVVTWYADTTFVFLHPKSSTLRNNFLKPFTNDLWWMILLVAAIYWLLLLLSLLLEQHHQAGTRDASLSAIETGLTTLAALSQQGLGDSPNFYSGRITFLSLF…
DallIR64a.6	MGFWAVLLSSVVLSRCVQSERVVEKFIRDYYDAENIHHINAFGCWDDMDASEFSRKLMSLDNAVLYTPISPHVNLHRILKVNYHYIGVVLDYDCPMSDFILDKFSKELVFNESYFWLLLTNSSSPPNDVLQKLPLTVESELSVATSSGNSFELWDAYNPSYSHGGVLNVTYKGRWNPEDGLKNELNQYKYERRSNFNLLPLNWSIVLRSHPASDLELYLTTPVNRHLDTMSRYHYALVLHLRDFFNFTINLQIHESWGYLVNGTFGGLIGALMKGQADASVSSYQYKLERMDVVDYLVETLNVKLRFFFRHPRSNDLQNNFLKPFAIHLWWVIIAVGFFYWGIMVILKKFEIYYERIEENENTVSSTALTTIAAISQQGLSTPPTITSGRLVFFSLFLW…
DallIR68a	MTQKSKCIVFMIDPYYRKLIRYNWAQLRVLPYYSIYVKESEEFTPPRRRVEDILSESKNDGCDAYVLLITNGLQVSQLLEYAERNRIINTRGNFLMIHDTLLFDVGMKYIWNRITKVMFIHRFTVLTRRSNKTTMKEWFNLETVSYPVRANNFVKTRYVNTWHKGRMLNKDVDNPFTNKTLRLERRSLRVAIFEHIPAVTRYSRQLQKHYRDYSEKASGVEFEIMRVLSDKMHFKPNFYTPVDIEIEKWGTKDDNGSYNGLLGEAERGNAEFFLGDLHYTLRHFELLELSYPYNTECLTFLTPESLTDNSWKLLISPFRLYAWIAVILILLLGACAFHFFALFYQNQIMPYVRNTNAEGIQMRGLTLFTDMQNSMLYTYSMLLQVSLPRLPRPWALRVF…
DallIR75u	MMREIRAIAIAWILLNLLARGRSDRIDAIIGNFITDVSSSLLVSSSFTGFFCMESDDIVKFSRQISRNYLLHKIASFNDSDLIDISQIATHNHYFVVDLDCPDGADFLIKANTRRLFIAPAKWLILRDLRNQDELRGLPYLQSMVEMNEDTLISLLSNFDIFPDSEVIVGQRLNETTVQLSSLYRPNSDHSLTIENLGSWDDEGGLCLCSHDQSSRRRVNLQGTVLKTSLVMTDLNTINHLTDYQDKLIDAVTKASYMWIVYLSERMNATFNFTVERTWGYKNEDGNWNGMIGLLDRGEINIGGTATFMISQRIGVVDYVQLYTPTGSRFLFRRPPLSYVSNIFTLPFARSVWIAIVAFLTISFGFLYITMKWEWEKMQAIPLESRLGGDLEGKPTVTD…
DallIR75u.2	MSLIDPFYRYQINENKMFSAPGKWLILQESRSSFPQADHSATPTNETQLRGVFENLNIFPDSEVTIAQRIEDTVVKLVSIYRPNTVANLIFEDRGVWSKGNHIQLHNNEETSRRRTNIMQTQLRAAAVITNPNTMNHWEDFQERRVDGVSKVDYAFTKVLVARMNATVHFTFTPTWGYKSSNGSWDGMIGSLLRNEIDLGGTGIFITEPRLEVVSYINLYTPTRVRFIFRRPPLSFVSNLFVLPFARNVWFAIVIFCCLGYMVLYFSLSQEWKMIEKIPYEERLWGDLEIKPAFGDNFLIVIGAITQQGSAYEPRTGPARAVVFMLLVTCLSLYAAYTANIVALLQSSSDSIKNIKDLMESPLQLALQDIVYNHYYMGKFDDPLRTEFYERRIKNLKNP…
DallIR75u.3	MLIVSVIAVLIFSVGVSGDQEMDKILQSFIVDVITSLYASSSFTVFHCAKPDDITEFSRFMSRHYQLHEVATISEAYKFRFIESPLSHQNFYVVDLGCAGVHELLIQANNTGSFVGPTKWLILQDLQTDSNATANENFHSGATDQAELRSVFEDFHVFPDSEVIVGQKISDNSIKILSVYRPSPVRSLIIEDRGTWNSIDGIQLRDHDVSSRRRTDLQQTPLKACSVVTHPDTMNHLEDLKDKQVDVITKVGYAFSKLLAARINATVTFTFAASWGYKEKNGSWSGMIGEIDRNEVDFGATATFIIASRIDAVDFIQLYTPNRIRFVFRRPPLSHVSNLFTLPFTESVWIGISVLSCIGFVVLYLSMAWEWRIVKDLSHDEKLTGDLEIKPAFGDNFLI…
DallIR76b	TPPYSSTIRKNGSLRGEGYAFEVLDLIAKKLDISYEIVQPRTPGLGNESAGLISLLKSKEIDVAVAFIPMLWKFTEFTRYSPIMDEANIVGMMVRPAESASGSGLLAPFDTTVWICILISLLVIGPIIFLFTAFRSYLWNHTKVDKYDFTSCIWFTYGALLKQGSSITPVNNSTRFVFATWWIFITILTSFYTANLTAFLTLSRFTLPYKSVEDIMRKRVPWFFEKDRTIDNILDTLQILIEVGIIKYLEKRNLPKVEYCPLNLKSTERQLKNSDLTLTYKVIAAGFISACIMFIYEMIRRRQHVSCLCCGKSCSFCWPGIETPDDPILPPPVVLQSENNYVEKESTIRHTINHNFNNDSNHNNSNRHPQVEQISLIDESIYGAAASARKTYINGRDYW…
DallIR93a	MALILIVVLIYSCRFVVGFNDFPSLMTANATMVIVIEKTFYERKILIKETSIFTREAYEKSVASFTSAATKIARERMNISGLSIHVAQDMGANLARDYTILLSVATCSSTWELFGRAKKEKLVHLAITDLDCPRLPKDEGISIPLIEPGEELPQIFYDMRISRGLDWKRAIMLFDESFEQDSIGKVVQAFCNELPKSDLGLASSSLYFLKRGKSEISTKRIIKEILAALPPRKPIDDHIIVVAAYNVISFILEAARSLRMLSTGSQWLFVVPDMAKYTSGNVTYLIELLGEGENIAFLYNDTNLNIRSDQSCRTGATCHVRELVGALGIALEKSLSMEIELYNRVTEEEFEQAGTTKFDELYNDTKPGGRGGTCGRCIKWTVVSALTWGNRIGSEADIE…
DallIR101	MKFSIPLIFFITFILAFFKLNGAHYHGPLLKAVHSKYKTNGGIIVSGTGHMSFGRTTIWHEAVRMLSNDGIFTVIVNLRQFGDKLKSYSGGRMSLLIVIAIDTVEELHSFESMSKDFHLSYAVWLILFSRDASQDVCDFCRNPHDSLSNLGFGSKVLVSCCDSDMIEEWWSIGENRIERQELGRLMDDNQGILWLSEELVNRRRYSLNGQ ELRIVTVQDSFSFQEKNGTYYGFLGEILKELREAMNFTVSIIYEEGYGALNLKTGNYTGYIGRIHRREADLGVAQYFIRKELLHVLSYTSPVLSGYFEFHFRKPDAVNVPWNVYLKVFTGHVWMAILSLILTSTLLLTLITYRRRSHFVPLLFENHLIVWDIYCQQALPAFPDKTPLRIVYISLALSA…
DallIR102	MKFANSSIFSIVSIVIFFELSEAHYYGPVIKDVHDQFGRTEVIIVPQTNYFSFENIMIWHETTRILSNEGISTVILNTRHFEEKLKTYNKETTRSLIVIALDTIEELHAFESTTQDLHMSYAIWLIFFTRDADRDVCEFCRNPQESLSNMKLGSRILISCCAFNTIEEWRYAGKNRTERQELGRLNRDDRGIVWFSNKQVADIHGGRYSLAGRGLRIVAVKHCPIFWEKDGHYYGVLGEILRELSQAINFTVSKIIWEDDYGAWNPETSSWTGAIGRIHRQEADLGVSDFMFSTHRSTAVAFTSHFTSAGFYLYLNKRYMARLHWNAYFKPLSMDVWMVIFGLILTTSILLNLINYTRRSHFFPLLFQHCLYAWGIYCYQALPKFPKGTSSRIVYASIL…
DallIR103F	MYLHSVIMVKLNEAHFYGPAIKAVHDKFEANGVAITAGINHLFWHETSRFLSNEGISTLIVSFQQLRNIWKTQPTRTTRSLIVIAFETFEELHTFELIIKKFRMNYGVWLIFFMRDADREVCHICCNPHGTLANLKFGTKILISCCDSNMIEEWWSIEENLPKGQEIRRLMDENFTISWFSDELINGDKYSLKGASLRITAVTQSVFFRKKDGQLYGFLAEFLNKLSQAMDFKVSEIIWEEDFGVCITGSSDCTGSIGRVQREEVDLGVAAFSATVERHNLVDFTFPIITGNHEIYFRTYNAINVRWNAYFKPFAADVWIFIICLILMTAMFFTLIRYKRESSFFPLFVDRYLHIWGILCHQSLPAFPRETPLRIVYLTMALSALVFSSTYAASVTSNF…
DallIR104PSE	MKFFLLLILLGSSSLVFVNLNEALHHRPLIKDFYDKYKSDXVWIILGSNNLFEKTTIWHGVIKMLSKEGISTRTADFNAFKFMLKTVNENNMRPLIVLVMNEIEELCSFESIIGKFYTDYATWLILFTADSSQDVCGFCRKPYGSLANPIFGSKLFTLCCNSKVIMKWRYSETNRSRRLEIGRLMDGNQGIVWSSDELDYNSKYSMDGRTLRVFRVRVRTXMISTLTVSSGSTFNTMDEFVKDGSHKLIVLDSTLVTDMYKVITDSSLYYGNPSRLLNEGHKGQNKCQVGQNEGHEISPLLNRIPCEIVSVQTGVIGTAGMIMPLGSKYRTALNHLQQLKXGLLRRLEHKYLRQFERGKSGHPPVTVERVVPILFILAVGFLIAVIIFTVERNVYLFAT…
DallIR105	MKFAISTIFLSVSIVIFCELSEAYYYAPVIKDVHNQFGRTEVIIVVPQTNHFSFENIMIWHETTRTLSNEGISVVILNTRPDEKLKIYSEKTTRSLIVIALDTIEELHAFESITKDLHMSYAIWLIFFTKGDDRDVCEFCRNPHKSLSDMKLGSRVLISCCTSNTIEEWRYDGKNHTERQELGRFKKDDRGIVWFSNEQVADIHGGIYSLAGRGLRIVVVKRARMFWEKDGYYYGVLGEILRELSQAMNFTVSEIIWEDDYGVWNPETSSWTGAVGMIHRREADLGVSDFLFSIKRTTAIAFTTHFTSADLYLYLNKDYTARLHWNAYFKLLSMDVWMVIFGLILITTILLTLINYTRRSHFFPLLFQHYLYAWSIYCYQALPKFPEGTPSRIVYGSIL…
DallIR106	MQFFIFLILLCTSSVIIVKLNEAHFYGPAIKAVHDKFEANGVAITAGINHLSFEQLTVWHETSRFLSNEGISTLIVSFQQLRDIWKTQPTYTTSSLIVIAFETFEELHTFELIIKTFHMNYAVWLIFFMRDADREVCHFCRNPHGTIANLKFGTRILISCCDSNMIEEWWSIGENLPKRQEIGRLMDENFTISWFSDELMNGDKYSLKGASLRITAVTQSVFFRKKDGQIYGFLAEYLKELSRAMDFKVSEIIWEEDFGVCITGSSDCTGSIGRVQREEVDLGVAAFSATVERHNLVDFTLPIITGNYEIYFSKYDVINVRWNAYFKPFAADVWIVIICSILMTAIFFTLIRYKRESPFFPLFADHYLHMWGILCHQSVPAFPREAPLRIVYLTMALSA…
DallIR107	MLLGTSSLIFVNLNGALQRGSLIKHVCDRYNSDKVLIILGSNNLLFEKSTIWYGVINTLSNDGISTSIVDFNALNLSLKTVNAKNMHVLIVLVLDTIEELKNFESIAEGLYTSYAIWLILFTSDSSQDLCEFCRKPHGNLSNPKFGQKVLTLCCHSNVIMEWRYSETNRIRRLEVGRLMDGKPGIVWSSDELDHNRKYSMDGKTFRVIGVKTSIMLWEEDGVFSGILGELLTELSQAMNFTLSKIIWEHDYGIWNPKTSNWTGAIGRIHRREADIGVSDFFMTTQRYAAVSFTSPIFFTPLKLHFKKRHADNLTWNAYFKALTIDVWVVILGLILITPLLLTLIRYRRRDNFFAFLFEHYSYVWGIYCQQGVPVCPQGISPRIIYLSILMSAMVTLGAY…
DallIR108	MKFFILLILLGSSSLIFVNLKEALHHGPLIKDFYDKYKSDGVWIILGSNNLLFEKTTIWHGVIKMLSKEGISTRIADFDAFKFMLKTVNENNMRPLIVLVMNAIEELWTFESIVKKFYADYTTWLILFTGDSSQDVCGFCRKPYGSLANPKFSSKVFTLCCDSEVIMEWRYSETNRSRRLEVGRLVDGNQGIVWSSDELDYNSKYSMDGRTLRVVGVRMSMLLREKNGKLSGILGELLIELSKAMNFTISKIMWEDEFGVWDAEKSNWTGAIARIHHREVDIGVSNFIMTLQRYDAVSFTTPILFGPLKFHFKKRDINYLTWNAYFKALAIDVWMATIGLILITPILLTLIRYRRRDHFFPLLLEHYSYIWGIYCQQSLPDCPKGTSLRIIYLSILISA…
DallIR109	MKNSVMLLLCFTGIRPIISTHTCNDVNCYGSLIAQVYNEYNTAGILVASTTTHLLFQTLIYWHEISTTLSDQGIPTVMVNFAEFTERMEFYRRHPNRPFVVIILHRPGDLYFFSQITKSLPMNYVLWLILFIGDADKDACNFCRDPHENLLNLKFNSEVLIMCCNSNIIEDWWSVTRNGTNKGQLGRWIEERNEIEWFAHKSIHRRRTSLEGRAFRISFVQDSSYIWIKDGHLQGFLADVLRELAKSMNFTISTATVEDTYGILDPGTSIWRGVVGQLQRQATDIGVDGFSRTSARRSVIDFTVPIITVDSRLYIKKPDGTNVQWNAYFQAFTRTLWAVIIAVILIMPVFLTLIKYNRRFNFFPLIVEHYLHVWGIYCQQGLPEFPDGMPLRILYVSIF…
DallIR110	MLSLTSLILWTTCMASPIVFSHEVTHYGSLIKNIYDKYGRTGVIIASATSHLSFEKTSTWHELTGMLSNEGISALIIDFRQFENRLKVYIEKTYPPLIVIDLDTVEALHSFEIITKNADMSYSVWLIFFSGDVDHDVCKYCREPHGNLFNLNFGSKALISCCASKMIEEWWSTQKNHTKRQNVARLTNENPGIVWFSQKLISDGRQSMDGQILRVTALADLQIKNKRNKDLYGDAGKFLAALSTVMNFTVPNIIWEKTYGAWNRETSKWTGILGRIHRQEADLSINSIVMTSERSNIIRFTTPIMSGVYQLHFRKLDSARFTWDAYFKVFAADVWIVIIGLILTAPIVLTLIEWNARKSHFLPLLAKHYSFVWGIYCQQGLSDFPDETPLRIIYISLMM…
DallIR111	MNFPTLVLLLSTLNAISTIVSDKFSDFNYYGDLIKNVHDKYKGTGVIIASEMDRQPFERITIRHETTRKLSNEGVSTLFLDFSQFENRLNVYMKETDPPLIVIVLDTIGALRSFETIAKGLDMGYFVWLIFFSRDAGQDVCDVCCHPRGNLFNLKFNSKVIVLCCDSKIIREWWCVRDNRTWSQEIGHTNNQEITWVSDELLRDRRKSMHGLVLRVAAVKGTALFLERDGKYYGYIGEILAALSEAMNFTVSQIIWDNDYGYWNRKTLNWTGVIGRIHREEADIGVPDFLITDARYNAVNFAYPIMNGAYQVHVKKLEVAQVAWNAYFKVLTVDVWMVIIGFILITPILVTLIEYRKRECPLFPLLLEHYMFVWSIFCQEGFTFQIEMSGETSSKIIYV…
DallIR112	MKCWIVLILCFTATQPFPLTNEKGKINYYGSLIDIFYHRYKPSGVIILSPEKDYSFESLTFWHAISNEMSKRGITTAIIDSQSFRDRFTFYTAQSVRPLVVILLGSMEDIYTFGKITMNLYMSDIAWLVLFSGDSDENACSFCHNPFGNLLNLKFNSEVAIACCDSTIIKEWWSIGNNHTRVGQLGRWIDQNRGIQWFSSEALLQRRRSLEGRAFRVCIVKGSNDAWEKDGHFHGPLGKLLEALSEFLNFTISTVIIEDNQGYWDSDISRWTGVIGRLVRGEADIGLAPFMMTAERLKVIDFTVPIYDGFSQLYIKKPDTIVLHWNAYFQVPTISRYFSPTVICLLSQLIIYLQAFHVNIWVVIIGSILIMPLFLTLIIYRKPLFFVPLIFENYLSVWG…
DallIR113	MKLFISLELYLTGIYVFFVAGNDTVVYYTSLFESVHDTYGTAGIIIASSTNYQSPARLTTWHETCTILSDKGIPTAFVSFANFKVRLKFYTRRTVRPLAVVLMRKIEDVHIFEGIAKKLDMSYPVWLLIFTKDADESVCEFCRHPHRNLFNLRFNSEILISCCDSNVIREWWSKARNFTHATKIGEWIGEDRGIRWATNQSLYSRRHFFVQPTVRVSIVRGSSYIWEKNGELDGYLGEILKELSLTMNFTISALIKEPYYGSYDPKTSKWTGVIGRIVQHEADMGASEFTLSHERINVVDFTIPIAIGDCRLYVKKLDGARLQWNAYFGAFKADVWALIIGSIIVTPIVLTVIKYTKKRRHAFSMAIEHYLYVWGIYCQQGLSEFPDETALRILYVSIF…
DallIR114	MKVCMTLMLFFGAASLMDSSNGLDTIDYGSLIKNIYDTYGTAGIIIASSVNYQSFSRLTVWQRVTRMLSEKKIATGLVNFEQFKDRLEFYTSRTVRPLVVILFGKMEAINRFSRLAVAIDMSYPVWVFLFTAETNSDVCKFCHAPHQNLLNLRFNSEALILCCNSLIIDEWWSKTENHTNTRELGKWNDERNEIEWFTENALYSRRSSVEGRKFRVAIVKGSGYIWQKNAEVFGFLGGLLKELSRSMNFTISSIITTIGYGSWNPETSKWSGVIGSLRRNEADMAISEFSMTHKRLDMVDFTIPIAVGYARIYIQKPNGAHVKWNAYFKAFATDVWVVIIGLLVTMPLFLTLIKYKRRKFSLFPLVVEHYSYVWGIYCQQALAEFPAETPLRIVYLSIF…
DallIR115	MELPVAVILSFITAYWSTLTTGHVHITYYGSLIDEFYKIHDADGILIVSSTNYHSFGSLTFWHEMSRKMSNRGRAADMVNFQELTPTLQLYRRQNVRPLFVIFIKNMKEVHFFGRITKTLNRSNSLWVILFSGDSSGDACEFCRHPEGNLFNLKFNSKVIVACCESTIIQEWWTSTGNRTHIGELGRWIDESRGIEWFSDKSLYERRTSLEGRPFHINIVQGSTDIWQKNGDLHGYLGRVVKALSQFMNFTISSVTIERSYGRWDPDASEWTGVLGKLHRNEVDMGVSSFIMTNERREVVDFTIPTVYENSRLYIRMPGANTVQWNAYFEAFGMDVWLVIIALIMTTPLLLTFIKYKGRSFIFPLVFEHYSSVWGIYCQQGLPEFPDETPLRIVFISLS…
DallIR116	MNLFVFLLYISIVMSTVNFLKAKKRVTYYGSLIKDIYEEYRTGGIIIAMPDNTRTRFARLTRAYEISRSLSRDEIPSIAVKFETFKERLASYTDRIFRPLVVIGFYKMVEVYTFQQIAKDLIMGYPVWLIIFAENADADVCEYCRNPHGNLFNLKFDSEVLVLCCDSGIINEWWSTTVNRTERKEIGRWIGEDPGRYWFNHGSIYGRRKSLEGRELRVTAAKGSAYIWKENGKYTGFFGEILNELSTTMNFTISEVTPTDGFGSLNPETSEWSGVIGRIHRNEADIGVSPMAMTHSRLNAVDFTIPMFSGKSRLYVRKLDGARVQWQAYFKAFAVDVWMVVIGLILIMPLFLTLIRYRRGNHLLSQVMEHYSNVWGIYCQQGLSRFPDEISLRIVYLSI…
DallIR117	MILFKTFISAALVVFIKANEEVYDHTPYLITDIYETRETCGIILAAENYHSFKTLIIWHGLSRTLSDEGIPTLMINFKQFEERFEFYTKRTVRPLVVIFLAAMDEVYSFSKIAKNLDMSCAVWIFLFNGNISSDICEFCHSPRRNVFNLRYGTEVVVSCCNSTMIEEWWSVMEGHTASLELGRWTDGNHGIQWFYNDSVYNRRHSMEGQEFRIAAQSVYFWETNGKYYGYLGEFLGELSQSLNFTPKVIWEESYGTWNPETSRWTGVVGTLERNEADLVLSELRMTNERLYVMDYTIPIGVGGTRLYSRKLDAARLHWNAYFQAFTVEVWMVIVGLILTIPILLTLITYKKKDCYLLPLVFERYLCVWGIYCQQGLPEFPKEASLRIVYLSIFISALVS…
DallIR118	MINNNGKNNNSLSYKKGINFSISLILLETFFSAASVLLVKATEESDYHTPLIRDIYDQRGTCGIVLASAENYQSFGTLTIWHGIFKTLSDEGIPTLMISFEQFEDRFEFYAGLTVRPLAVIIFVTIGDVQSFSEISRDLDMSYAVWLLLFMGDASPDVCEFCHSPSGNLLNLKYDSEVVVSCCKSNIIQEWWSTLTEHTNSLELGRWTAENRGIEWFFNDSLYSRRHSMEGQEFRIAATSVYFWERNSKYYGFLGEILRELSDSLNFTIPQVNWGTSYGAWNPETSSWTGIIGKLENNEADLAVSEFRITQERLNVVDYTVPIGVGGTRLYLRKLDAARLQWNAYFKAFSMDVWMVIIGLILTIPIFLTLMRYKRKHYYLLPLALEHYLSIWGIYCQQG…
DallIR119	MRKLIILLCISAHTGQSYCQLIRPNVIYESVIKGVHDYYNNTCIILLHATEDPIESQEESENLQRLQAYLSKAYIRTAVMQISTFIDRVGGSYYHIKRPLFVLLNDDDDVRNQFAFEIAPWIDMSYPNWLVFLRPETSIEGFFDKIYVQFDCTMMVSQPDGNLESPGEIITEVYQIDRGEKLRTGLFATWSRETGIKLPRWSLYQRRSDLQGHLFRVMSIEDPPQSMIRRDDNGQVTGLGGFFGGLMDLLQESMNCTLVYLETNEWGYLRGNGTWTGAVGSLIDNTSDIVAAELIMTRDRVDAIKFTTPVYSTKIRTYIKRPSLSALKWGAYFIPFEPSVWVAIVVMIVITTATISLVNSAISLFARQWKDNDDCPTNVPDIFFAVFGVFCSQGMSASI…
DallIR120	MKLLPGFSVFSLLRVVGSIASGESILVWDSENADFIPIWHFSLFRDLIMKNRNNSLGVEKARLQGQTLRIGYHSEVNLMTFENNGTKISGLLGDLWTMLSDLLNFTIEAVEVPEAKFGAQSSESHIGLMGLLRRNEVDIIPRVAFYRNTNEVMDYSTPLWTNSFRVFVRPQFDSDDSWIFKTFPWPCWISIITSIALFSFFGTLFDRLTAARFQRNSLRHLLLEHFFYTFGTFCNQGDIPANMERSRLMAFSRRTCAWLIISIFSTSLVASMTHKEMHLPFTGIASLLAKSDFKLVVNNASLGFSKFHDLILPNFTSPKYSRRFEFTRIAEDMYRKGCGSSGKKAIFESEDRYRAWATRTCTFIPTQETYFSTWITTGMTKGFEYKRPIDNGILKIIEV…
DallIR121	MAIKTREFTIIFLFFVILNGNQGQMHPPPSPLTLQLMMEYAKFRFWEQIVLFDDLSNGNNEILYYARPLISCLSDQGMSISIQSTLTNKLPEALNIRRHRVGAIVLLDRLNHTSAENVLKTASSKRLFDYYISWLLITTDSNDASIDLILRNLTIGINSDVVVATSSASAYNVRKEIFNYKNRQFREYIKTYNFKWENSNEVIPENVTRNLEYSLMENRSISFYLVHTYKIRINDNSSLVVDPLGYWNPGAPMLKLPINVALRNNFFRLPMIVGILNGTSDNQNGEITSYEEEPSEDQPMNDFIDFLAHSLNASLEIVPHEKLGTLTNKVWSNLLGDVYTGAVDIGLGYITTNEDRRRDMSFTHPLIRYTRNIYIRPPESGTMRDIFLQPFNNHLLLCV…
DallIR122	MCKYFIILLHVISSFTSGERGDIILDIDRGLWLNDRDFEMMIKYSYHFSTCCNIFVNGTTRDIGTLFNLFIKIYQYEYTTGSIEYGCRGFFLLGSTGETLALAVGRVPTAVSTTEILIVVDADLRDDSPLLNVSLFQHSNVNIIARSGNWTLSENFLQPRMFKKVHRSSQMRHKTGIVDLEGRRLQVTTSNIAPFSYLSTTVNRTVNGIQGQFFVANDERELDGVEVKLFLIMAEKLNFTWMMRKPNGPYRHGRPNGTSWNGGMIGQLYRKEVDLAFGEVWLEYEKSQYVNLSVPWYEVWINFLVPRPKPTENVWALAKPFRLNVWVAVIAIVILESIAVWGKARINSKLPPRFRSYVNTLIEVIGRLVGTWAPRKTQGIRIQLQFWHFAGLLVVTAYS…
DallIR123	MWKCVVLLGLTGNFVGGDRNVMIDFQRASWLDDQDFKGMIDYSFGGSRCCNIFVEGVTDGVNALFHQFIKLYGHDYTVNKINRKCNAYFLLAEESTSLISAVEKVPTTIALTEILIIFNAEIEKNSLLFNASIYENANVNLVSRTGRWSLSEMFLLPRVFKKVSSNSDMKHNKGIVDLEGRELQVATFYVPPLSYLSTSENRTVNGIEGEFFSSNDTMEWDGVEVKLFMIIAKQLNFTWMIRKPNGGYRYGRAMNSTWHGGMIGQLFRKEVDLAFGGIWFMYDPFRYVNLSVPWYQVSIHFLVPRPHPIINFWALTRPITLEVWIAVAVTIAMQSLNVWFKAWINPKVPSRFKSFSNTLTELIGRLVGSWAPRKTVGLRVQLQLWHFAGLLIVTAYSSS…
DallIr124	MKTPLLRGALKFLVIMMCTGPFEAFHIPEPAWSADLMSYIKENYEHYRQVMIITCKDSGVPFENYWIRKILHTAMATFPTIRINVDFSSNINEEWSFHRTDATATLFIFVDDSDTWRHHQPKDVGKVVPQQIISIMKDLSLNKKIAKYLALFLSSEQTLNFDDLLRHAWEMQMIDLTIIEVIGCQSVKTTILNDCVDDSSLPVIHHFNPFLDSIIRKTYEPGMKLFPDIMKNMHGYPLKIGIRHHPPFSSVSWDNNSNYESMSGLDIQLIHTMAESMNFTLQILPQLMTFEEMQDNSSNGLFNFLRSDKIDIFASPHPHYTEDMEEHSFRSEAFIRDQLCAMVPLRKTVRILLPKTVTETLILTIGIVLIFWASIWLFRFSQSWSIFTIVRVLFGIPVF…
DallIr125	MKTPWQCGSIEHVVIVMCIGKLGAFNPLEPVWLKDLLHYIEHNDDEYHQVIFIASEHTGTSFENYWIQRIQQTIMATYPTIRLNVERPSDADEWSYHGIDATSTLLISVDDAEVPRLDISKQTISVMKKLSLNKKRAKYLIIFLSSERTQNFSILLRYGWKIQMMDLVILEIVSSRREMITISESSIDDHSSLVIHYFNPFLNLMVRKPYEPGIEWFPNLMSNMHGYPLKIGIRHQPPFSEVTWDEKANCVSMSGWDITVIQEVAAKMNFTLQILPQLTNFSEIIEDNSSYGLFNLLSSGKVDILASVNPHYTEDMEENLYRSEMIFRDQLCAVIPVKNTTRILFPTEIIEAFISTIGILSIFWVSTLLFKFRRSWSVFDIFRMLFGIPKHINHSSLKL…
DallIr126	MELYHFIVVLIITRALTCSGEFNWIEGIEDYASKHENLHQVIFVSESEETLRIPGMSELFRRIAEHRPIIQISANNSDMFNKMRQDTASTLFIYTHTPFGRGILPSTKIIDAMMEASFGRTAVRYLIIHYSNSKNDYLSETLKHAWRRQILHCTIIELLYNHKKMMQEEIFQVLVHLYKPFLNQFITANFSSQTELFPNTPNDMNGYPFKIRITHDPPFSTIRRQLDGTTKLKGANMRLIDTLAKAMNFTVKAEEARVSKNDRLDTFLQPLMNREMDIYAHLYAHPSEHAELRSLRTEPIDVEHLCAIVPYVAKKNSQLPSMGTICGYLLVLLIVVLFWILEHFTHLNSHYWSPWIVIKLLFGVVVVKRPNRCADRIMFGVLCLVSIVYLTKLYSSLTG…
DallIr127	MFNRKISLVIFVITILSDDLQGRPEGDWFESVKTRLSNPHQVYSAMIIRDNNTDDFDVLRDELFGKIIESMPSEIFSNLDGVHNSNNWYRNVSSRMASSLLFVYYHRYSGDNTRVHEVINTMRGLSKLSAKCYFLIVLRTSSVSKEGVEDMLRHSWNNTMLNILICEIRRDENSSVTNWKVPNDESNRVIIHLYNPFLDKFYHKKFFPKLELFPDFASNMYGKKLNVLIVQQVPLTFVKWDKNNEMTEMSGANIALMQTLAGAMNFTPVILPKWNGTGFSVKTRTFDAWKFFKTTNTDITANLEPHFTEHISEESLRFRPIMAQEVGVLMPVEYAIDKKYQDNAVESSIITLIIMMIFWFVGILLRLDKKIWNFSIIICLLFSFSVPRQPSKAYERILF…
DallIr128	MFITKTFLVIFFITILSNEFQSRPEIDWFESAYPHLSDSDSPHTALIIHYKGAHDADAIRDELFEKIIQTMPSASIEMNDEGIALKEFDFGNVSKLSTSLLFIFHTEYSGDNVQISRVMHSLNKLADFSVNCYLLIILRTSSNLNRRLEDILHKAWKKTIMNIAIVEIRGINCNRLTKLSTDNQQFHDCEGKKYSAFSRIYDDSPKRVIIHQFNPFINTFYHKKFSTRRKLFPNFANNMHGHDLKVRIINQPPFAAVTWNENNEMKKMSGPNIVLMQTITAKLNATPVILPNPKSMEFWLSNFTVEDLINESLNSDLTAHLCVRFTGHILEESVRSRHIITHELGVLMPKERGINKITLYYAIESTALILVIMLTIWFAAILLKFDKKFFELSRIFRLI…
DallIr129	MFTIKYLVIFFIIILPDELQSRPQVDWFESINTLFTAHKIHTALFIHSNNTDDSDIKDGLFAKIMESIPSVSFEMDHEGIVPKDLDIGVLSKLSTSLLFIHYAKYSGNPVQIYRVMHSINKLADFSVNCYLLIVLETSSNSSEEIEDILQHAWNKTILNMAIVEIRLAANFNTSTTVIAEISKFSDEANRGLHKNIASRVIIHQFNPFIKKFYHLEFSSGKELFPNYAKNMHGHGLKVVIVDQPPFASVTWKEDGEVGKMSGPNILLMQTITEKLNATPVILPKPKNMRFWLSNFTVEDLINESLNWDLTAHLCVRFTEHILEESVRSQNIITHELGVLMPRGYAINNKIINNILESSALTLVMMLAIWLAAILLKFDRKFWKLSTIFRWIFSISVHHQ…
DallIr130F	MPIAKILLLIFCITILLDKTLSRPEVDWFESVSTRLLRSGDIHTAVIVHDLDTDDSDVLKKELFGKIMGNMPCVTVNVDDDILHLKKLDFGVVSKSSTSLLFIFYADYSGDNVQIFKVMHAMNRVADFSVNYILIILRTS SNLDRGVENILQHAWRQSMLNMVIAENLNSRIDEDSSIQVIMHQFNPFIKKFYHDEFHPGIELYRNFAKNMHGHQIRVTFSDQPPFTYWKAPDLKMGIRKRNNNAMTGPNVHVIENIAQALNFTIAYAIFIEDKYEWESRPNNYVNSINTVLYLLKKSATDIFANAMVLTTDETLDESLRSPLIMTNELTLLMPSDFKFNKKLMNNAILSGVLTLAIIILIWFATIFLKFNEKMWKFSVIFGLIFSITITRQPLKTFE…
DallIr131PSE	MSITNFLVVIFFITILTDEIQSRPEIDWFDSVATRLLHSRDIHTAVIIHNRNNSEVSDAVRDELFGKIMGTVPSVIAEVKDGLIELEEMDFGVVTNEFTSLLFIFYADYSGNNEEIYDVMYAINDLTDFAVNYMLIILRTSSNLTRDIESILQYAWNESMSNILIVENRLVTNSKMFAKESADNSQFLGCGNLQCYGVNRKIVEDNSVQIIMHQFNFFTKIFYHEKFQPGMELFPNFAENMHGHKIRVKIWKREPHLIQAMARILNFTISTVVGVKNHLSFKARATVYKVS*LDIFTFGMLTGRASQLSATKCIVMKNLVLVMPNEYVFNTNLLSNTFASVIFIFTVIIVIWFVTIVLKFQEKTWEVFKIFSLIFSIGISCKPSKSHERILFIFIFILG…
DallIr132PSE	MSITNFLVVIFFITILTDEIQSRPEFDWFDSVATRLLHSSDIHTAVIIHNRNNPEVSDAVRDELFGKIMGTVPSVIAEVEDGFIELEEMNFGVVTKEFTSLLFIFYADYSGNNEEIYDVMYAMNGLADFAMNYVLIILRTSSNLTRDIESILQYAWNESMSNILIVENRLVTNSKMFAKESADNSQFLGCGNLQCNRVNSKIVEDSSVQIIMHQFNFFTKIFYHEKFQPGMELFPNFAENMHGHKIRVKILKREPHLIQAMARTLNFTISTGVGIQNNFSFAARGTDYNLS*LEIFTFALLAGGGAPQLSASTYIVTKNLVLVMPNEYEFNVNLLSNTFASGIFIFTVIIVIWFVTIVLNFQEKTWEVFKIFSLIFSIGIPCKPSKSHERILFIVIFIL…
DallIr133	MSITKTSLMIVLIAILADEIQSRPEVDWFDSVTTRLFRSGEVHTALIIHQRSTDYSDAVKNELFGKIMGTMPSVIVEVDGGVINLKEQDFGVVSVKSTSLLFIFYADYSGDNVQIYETMHAMKNLTDFSVNYILIVLRTSSNLTRSVETILQYAWDLSMSKILIVEIRRLNSKKRNEITADNAKSLGYGKLKCYRVNGKVNEASSVKLIMHQFNFFSKQFFHEEFHDGVKLFPNFAKNMHGYVMKSIPNHNSRLRYGQHKNEYQMFPLLFLRTELYKDMSRVLNFTTKELLLPSKWNRNSVDALIDFDNKVGKIDIMGPYSAASLPSTKMKIFFLEEMEDRDLVMVMPTTYTINQNLINNAVASTVISFVIFALIWLVAIILKFDNKTWSALAIFSTLL…
DallIr134F	MFVTEIFRVICFITILLDELQSCPEVAWFDSVSRQLTDTYHIHTTLVVDFSNTSSFDFMKDELFGKIITSLPSITFSMDDQGIEKNGLHFGDVSKVSNSLLFIIYAEYPGNNVQMYKLMDSINESADFSVNCYSLIILRTSSNMHRDVENILQYGWSKSMLNIVIVEIRRETDSRSTTKVSADNPKFLRYQNFNRKEDHSKICGDNASQLIVHQFNPFINEFYHKKFSPRLKLFXAKNWHGYPLNVAVINRPPFAFIKWDKNNQMKEMSGPNIVLMQTLAKNLNFTPVIQSRLNTVEFWESDFTSPDFIRLFEIHGVDLVANLAIHYTNDTMEESVRSRTIVTQKLGVLMPKRYYISKNHLHNAFKTTALMIITIVLLIAMFILRPDKKIWGVSCIIGL…
DallIr135	MCIIKTLLVIFLITILVDEIQSRPEVDWFDSVATRLFRSGEVHTVLIIHQRIADYSDVVKNELFGKIMGTMPSVIVEVDGGVINLKEQDFGVVSKNTSSLLFIFYADYSGDNVQIYEVMHAMKKLTDFSVNYILIVLRTSSNLTRPVENILQYAWDISMSNILIVEIRRLNSEKRTVASADNTKVLGCGKLKCYGANGKFNEANSVKLIMHQFNFFSKQFFHEEFHNGVKLFPNFAKNMHGYVMKSLGNYIWPLRYGQHKDKKKSFFVRKKFELYEDITRVLNFTTTQQIFLRGEWKGWRGNYTYGALLSYYNKTEKVDIMGPLSSMLLSDLHIKPFILEAMKDQELIMVMPTTYAINQALINKALASTVISLIIFALIWLVAIILNFDGKIWSAFAIF…
DallIr136P+F	MSITKTSLVIFLITILADEIQSRPEVDWFHSVTTRLLRSDEVHTALIIHQRSTDYSDAVKNELFGKIMETMPNVIVEIDGGVINLKEQNFGVVSKNTSSLLFIFYADYSGDNVQIYETMNAINKLTDFSVNYILIVLRTSDLTRSVENILQHAWDI*MSNTLIVEIRFSKVSTDNSHFLGCGKLKCYGANGRINEDSSVKLIMHQFNFFTKQCFHEEFHHGVKLFPNFAKNMHGHVMKTFRGYNRPLRYGEYEDKKNSSLVRKAFALIDDLTRVLNFTTREQLILRGEWKGCRGNYTYEALTDYYRTINKVDIVGPVSTTSVSGSIIQPFLLRPMKERELIMIIPITYKINQNLINKTVASTVILLILYXLIWLVAIISNFDEKICNTFAIFSALFSIT…
DallIr137PSE	MTHIFAIINSFEWMNHWKQVHRSYLSAPTRIALLITGSCTDSHVKSIKSILHGFWQREMLNVIAITPTQDLPLIHTYNPFLVGTENPPGELMNLTSEFFPDKLKNLHKYPVRIAFYENPPYVYPKTHPAPMDGGDYALMTFLSERLNFTMKSSMKQVTFADTFFQLSNRKRTAAIGDLLMRDTDILGNSFYLESINGQELDILYPRWRTALVVIVPRTRPIRGILNMFSSVDLTVVILFFIVMILLVVYLRVEKDTHIFIHVWRLLIYQHFDFIGTRASERLFCISFVIWSFFLVEFYEGRLVNDLSSSFYKDIKTLRGLIDSKLTVLVPSWQQTVLSHSSIQERMELVGQLEVEGNFTKCAQRAVEAGDVGCTMDANAADYFKDHIAKNAYEETNDGT…
DallIr138	MEKRLRILTQSIINQELSYLMNTPFEKEQWLSFKKLFPLPFHNFQVDHAILNFITMGYTSLRPVFLVQEDGFVHPYIDSICPKLRHVVGIFESIDTVHPINWKMLYGSTCLSRTKIVLWITRHADDDDIKSILKAFWSLDFLNVILVTMSDDSTNHGLAVHSYDPFWVNKGGVRGKVYTLAVADLLYPNKMKNLQGYPIAVSMYDTFLSHPVTNISQLRANSDVELLLSLSSWLNFTIDLRSRPISTAEYYRMKSPNGTVVGIIYDLITNYSEVLGNSHIWGKASDRVEFLLPHARFISEAVVPMPEVIPEIICIFKSFDVMTFILLILFSFISVIYMYSKGTNAPVLNTFRLIIHHQFYQVGTRVSEKVLAISWIVFAGLFLLIQQSHLIENMTNPLF…
DallIr139	MLGFGDDSGKNASFNFKPKIIILEGDSPEQLESDLSSFKETQWWNYMAHYFILGINQNQCENIVAILTTAWKMNIIKSIYICLNTENMPELYTLNPITNYALTPWERIEIPLVKGAIYRQLFDANVSCQNLHYDKTKVLNGFKITGVIAKFSNKKAKDMNVVNQMALNFKKILNVSIALKLKPPGDLVIQTIADGTADMVLNYGFMYWNPERQFLFPYLWTQVMAVRKFNGYLSTLEKIDNLWSVPIRVLALLIFSIFFLVMVYENRDISSAMLELIRLLTYVSIKTTREKLSFRIFFSMMMMFMVISNGVFQGAISSFLTKPQHAKGVDTVDELRDLNYTLYTIPGTVERAKEECPDNEVIEVPLEVCPELLLKSSRAVCVTFREFFYEFYGNSSLTL…
DallIr140	MVIVGDFDGRILMSLIESIPIPIVTIDSHSEFIFGDASDGLYVFQPDIIIMAMEDSPKQLGNDLQLLQEMNQWNHMAAHFILEISARFCKDALESLLITWRMHIPQSSYVCLNAEQAIVLYTLNPITNYAPKPWQAITSADRFNSSDRWTLYSQLLNPNDIACDSLTFDRMKHLNGYEIKALTAPKNNVSFIPGKNYKQAGYKMLEFFGKTVFDTIITRLNATLVLQIDDIHIIPQYLANQSMDIDIRFTLSFSKTNASYLYPYFQPEVIAITRIKDYLSTFEKIAQLWSRSVLVLSFLTILITFGVMAVYKRQGFSLALLEIIRLLSYASIQNNFQSTAMRIFFSKILIFIVITNGVFQGRLAAFLTKPEEGYSPENSEDLKNLNYTLYGIQQNVKYL…
DallIr141	MECWLALIMAMMLPCVRTIVIPEEENLRIEDPSNRELINPETDVAKSELNELSKTVVCLMKFVELYMNQLPSRISVLLMETDDPDFSGVYLSKLQQVRSTYILNGYLDSDSDQNTSLDALLILKSYENLENSTSRLIDLCGRDCRYAVVVTNLFPDEASFMEEAVNYVKLLWIKRVANVVILGPVGNTLLAAQSQGFLANKLTEPSDPIPIGKCHQGEWITTTEVFPVLKMNNSHIHFAIIDHEPYMSVTWEGDHMKARGIELKIINILRDTLQFRSTGSLLEWDEGNTVEDEIIEEFKSDRKIDLVVGGLLRTMVKDVDFALPYDVTQVVWLVPSHSNISLLGLISPFTLKIWILTIASIIFGGMIKSLLFDKMSFLEIMALVIGVAWHKQPKRLSYR…

## Sheet: DallObps
Supplementary File S4. Summary of odorant binding proteins identified in D. alloeum.
gene name	protein sequence
DallObp1	MARHVVCCFLLGVAMQALIVSAGRPDFITDDMMAMVADDKARCMGEHGTTETLIDEVNNGALPNDRALTCYMDCLFAAFGVIDEGELEVDMLVGFLPDHMQDQARELLEACAKQPGADPCDKVFNIAKCVQAKRPDLWFMI
DallObp2	MKKFVGILCLLLQVSIGLSGPVGRPDFVSDEMIALAASVVNACQTQTGVATADIEAVRSGQWPDSTPLKCYMYCLWEQFGLVDDKRELSLNGMLTFFQRIPAYRAEVQTAIRECKEIGKYLANGDNCQYAYTFNMCYAKLSPRTYYLF
DallObp3	MVKYMLSAVVLLCLMGYISAGPIPKEFQEVAGDIRKVCIEETGTTVDLIERAGKGDFAEDDNLKCYLKCLFAQFGLISKKGLNFEQLVKVAPPDMKDMAKQLGVTCKDIKINADGDQCDLAYHMSKCFFNTFPDQYFIM
DallObp4	MKFLVVLFFVCLVGALAQELNEAQRQRLREHRDACIRETGADRAEVDRAHRGDWADNPTIRCFALCMMKRLGLMSDDGKLNETAARQRLALVLRRERVEEVMRKCKDLKGPTPCDTGYLILKCYTDNRANMV
DallObp5	MVKYVISASLAVCLVAVINAGEIPPEFKEIAPEVRRVCLEETGAKVEWIEKANKGEFTDDPKFKCYLKCTVAQFGAVSRKGVNFDALAKLAPPAYKEKLEKIIAVCKDTKGTIPGDVCDQVYESSKCFQRTSPDDYFVM
DallObp6	MKFLVIVFFICLVGALAQELTDAQKQKLREHRDACVTETGADRADVDKAYKGEWADNPKLRCFTLCMMKKVGMMNDDGVLDETITRQRMALKLKPEKVDEIWTKCKDLKGTTACDTAYMMMKCYTENRAITV
DallObp7	MNTVFIILTVCIAVVLGVTLEKELKDACIAEEGASPDAVEKAYQRNEWEDDSKLRCFSVCMMRKWKLVDEPDGSWIPEAISEFISKTYPSANVDEVMTKCPLIFDATCTTSYLLQKCWGDLKLTEVATTA
DallObp8	MNTSATVLVFCALAVTLVLGHHPKPMFAAAAEKCIEKTGVDLDALKTLHETGGVNADEKLKCFGACIMKGLGVMAEDGTVDVEAAKELVPSDVPDRDKIVAVIEACHHEKGANECETAHAIGMCMHKNHMNDMQN
DallObp9	MHSRLLLFLLPTMRAVSIVLITTALCLVLVEADIRRECRKQTGVSWGALKKFRAANFQQDDKKLKCYVKCFMKKNGIFGERDIDIDKALRHLPKGVQGTSKRVLESCKNVPSTDPCDKAFQIVKCFSKQEPEILRGVPFV
DallObp10	MQRENFKRQGTGIDMRIIVPCLALLSLVLFVRGDDKDPHGPIREKCKDQFGLSSEDLKEAMEDPNDVGCYLLCFFKDLSIMDDSGEFDPLAAMDAIEESAKDGARPVIFSCYDQEKKSATKDTCARALEVVLCFKKEAPELYKNLGLFHPLGQ
DallObp11	MKMKLLVAVLILSVAFVSAAFTAADIVRFQRTLEKCRTKNDLSDEVLERVLNGEIVDEPDFNCFAACLLQNYELLREDGSFNVELAVSKIPQDADFAQPLTDAIKTCSARRGTDNCKTAHLLFVCMYEKDVPNLLFG
DallObp12	MNTSTIVVVFCALIAVSFTLGKDMNDTFLAEAEKCIEKTGVDPHVVGTLYEDGGSKADEKVKCFIACILKGLRMMTEDGTVDAEGSKANVPSDEPHRETIIAAIDACHNEKGANECETAHAMFTCMHKKYMNDGA
DallObp13	MKSGILLGLAILLVAQSFENAEAKMTIPQVTNMLMPMRKTCIQKTGASADLVDAPKTGPMPDDPSLKCYYSCLLKMVKVVTKEGLPNYENMVKQMDMMLPADDLTARLKDVINLCAPKVTSTEPCEANWQFIKCFYETDKNVCFFP
DallObp14	MVKYMLNAVVLFCLMGYLSAGEIPQEFKEVAGDIPKSCIAETGVTVDLIERARTGDLAEDGNLKCYLKCIMVNLGMISEKGLNFEKMIEMVQADMKDLAKQLSTTCKDIKPNAEGDQCQLAFDFMKCFYKGFPNDFFVL
DallObp15	MKFFHFFLFFFSFAKMNIVTIRIILIFVIVHYTQSLRCSSGNQRLNDNYQKIMQTCRRRYNASRGEENNFSTDDSNNSEGDSSSSDGSLFGHDFLSGTKKTHGESYLNYRNGRKASSKDVMQRQNNSRNFNDGDEQFCKSHCFFDELNVVDRRGYPERVAVTRVMTQGIQNPALRDFIEESILECFHLMPSIISCDKCAFSQNLVNCLTDKGKKECEDWND

## Sheet: DallCsps
Supplementary File S4. Summary of chemosensory proteins identified in D. alloeum.
gene name	protein sequence
Dallcsp1	MKSSVFFVLAILGAAFIAAEGGNRYADKYDSVNVDQLLGNERIYKQHLNCLLDQGQCSRQAQSLKDVLPEVLSTSCAKCSPVQRQMARKVVGYIQKNKPDDWKLLTTKFDPQGRYTEEIRRFILSNV
Dallcsp2	MLRGAVVIALVFLSAVIAEEKYSEKYDYVDVDGILANDKQRESYYKCFAGIGPCKTAAARFFRDTLPEAIVTRCKKCTARQSVNFDKISDWYTTNEPEKYQIIVAKAVRDIMAKSA
Dallcsp3	MRRLIFFVLIAVALAEERPMYTTKYDKFDIDSIIKNDRLFKNYIDCLMDEKPCTPEGNEFKRNLPDALETGCASCSKAQKTMAEKFYHHVIDNRIDDWMRLENKYDPRGNYRKNYLGLDIETTTVAL
Dallcsp4	MKIAVFVLLSCLVAVISARPDKYTTKWDNIDVDQILNNDRILNNYVNCLLEEGNCTAEGRELKSVLPDALETECEKCSRKQRDGSKKIIKFLVQNKQDLWEKLMDKYDEEKKYRGKYEDQARAEGIEIQS
Dallcsp5	MKVAFVLLAVVAVSLAKPQGYTTKYDNVDLDQILRNDRLLNNYVKCLLDEGHCTSDGKELKASLPDALATGCTKCSEKQRAGSEKVIRYLVNERPKVWQKLAAKYDPHDEYRVKFQGEASARGIQV
Dallcsp6	MRAVVILCLLIGSVIAQKAGKYDNVDVDAILKNNRVLTQYIKCMLGEGSCTAEGRELKKVLPDALKTNCAKCDEKQKSTAEKVINHLRSNRPNEWNRLVAKYDPQGEYEKRFEAAASAKN
Dallcsp7	MFTKVLLISLLMCAAVMGQEAEQRSRVSDEQVNIALNDPRYLKRQIKCALGEAPCDPVGRRLKSLAPLVLRGSCPQCSREETHQIKRVLSHIQRQFPREWSKVIKQYAGV
Dallcsp8	MEAKPSTQVLVFFLFTVVILTRDIECYTWPRRNTYMTRWDKVNLDEILQNKRLLHHYFRCLMGVGPCPPDGQELKRVLPEALETACAKCSKSQKEGAIYVIKYLREYMPKKLEMLANRYDPDGKYRRRYYHSTSVDNNTT
Dallcsp9	MKARMALFLVGMLSLVVGIEAQDVEALLKNPEFVNFEINCMLDEGPCDLIGNSIKNVLPEALNNNCRRCTRSQARIIRRLIDFMETAYPEQNQRIRNRYIRSPTSELADELP
